# Supplementary material for: Translation error clusters induced by aminoglycoside antibiotics
Source: Nat Commun. 2021 Mar 23;12:1830. doi: 10.1038/s41467-021-21942-6 (PMC7987974; doi:10.1038/s41467-021-21942-6)
Supplement: Supplementary file 3 — Source Data [file 41467_2021_21942_MOESM3_ESM.xlsx]

## Sheet: Overview
Source data file structure
Figure	Page		comment
Overview	1		Overview experimental conditions
Overview	2		Observed error clusters
Overview	3		RAW DATA overview
Overview	4		SRM transitions
1a	5
1b	6
1c			See Supplementary Fig. 1g
1d	7		please note that the amino acid substitutions are not intensity validated
1e	8
1f	9
1g	10
2a	11		See also Supplementary Fig. 1g
2b			PRM transitions
2c	12		please note that the amino acid substitutions are not intensity validated
2d	13
2e			PRM transitions
2f			PRM transitions
2g			Types of misreading events in error clusters
2h	14
3a			See Supplementary Fig. 5b
3b			See Supplementary Fig. 5b
3c	15
3d	16
3e			SDS PAGE
3f			SDS PAGE
3g	17
4a	18
4b	19
4c	20
4d	21
4e			See Supplementary Fig. 6
4f	22		See Supplememtary Figs 1g, 6
5a	23		F47L-D48E, E216D-F219L, F211L-E216D, D208E-F219L
5b	24
5c	24
6			Model
S1a,b,c,d,e,f	25		MaxQuant proteingroups file
S1a,b,c,d,e	26		Hierachical clustering
S1f	27		Volcano plot
S1g	28		Error frequencies
S2a	29
S2b			See Supplementary Fig. 1g
S2c	30
S3a			MS/MS Spectra
S3b,c	31
S4a,b,c			MS Spectra
S5a	32
S5b	33
S5c	34
S5d	35
S6	36		PRM transitions
S7a	37		D208E-F211L, F47L-D51E, D208E-D217E
S7b 1. panel	38		See Figs .4a, 5a, S7a
S7B 2. panel	38		See Supplementary Fig. 8
S7b 3. panel	38		See Fig. 4a
S7b 4. panel	38		See Supplementary Fig. 5b
S8			Ef-next values in the Figure

## Sheet: 1. SAMPLE OVERVIEW
Figure	strain	sample	AGA	AGA concentration	AGA incubation time	Protein purification	Proteolysis	Data acquisition	Cluster identification	Cluster quantification
1a	Xac (B209) and Xac rpsD12 (also called B212)	Proteome, endogenous EF-Tu	Str	titration	2h	from SDS PAGE	in-gel	DDA	none	none
1b	Xac (B209) and Xac rpsD12 (also called B212)	Proteome, endogenous EF-Tu	Str	titration	2h	from SDS PAGE	in-gel	DDA	none	none
1c	Xac (B209) and Xac rpsD12 (also called B212)	endogenous EF-Tu	Str	6 µM	2h	from SDS PAGE	in-gel	DDA	none	none
1d	W3110	C-terminally His tagged EF-Tu	Str	8µM	2h	by His tag, denaturating in UREA after fractionation	in-solution	DDA	none	none
1e	W3110	C-terminally His tagged EF-Tu	Str	8µM	2h	by His tag, denaturating in UREA after fractionation	in-solution	DDA	none	none
1f	W3110	C-terminally His tagged EF-Tu	Str	8µM	2h	by His tag, denaturating in UREA after fractionation	in-solution	DDA	none	none
1g	W3110	C-terminally His tagged EF-Tu	Str	8µM	2h	non-denaturating by His tag	in-gel	DDA	none	none
2a	Xac and Xac rpsD12	endogenous EF-Tu	Str	8µM	2h	from SDS PAGE	in-gel	DDA	score based	LFQ
2b	W3110	C-terminally His tagged EF-Tu	Str	4µM	2h	deaturating in UREA	in-solution	SRM	SRM	Absolute quantification (Thermo AQUA QuantPro)
2c	W3110	C-terminally His tagged EF-Tu	Str	8µM	2h	by His tag, denaturating in UREA after fractionation	in-solution	DDA	score based	LFQ
2d (left panel)	MG1655	endogenous EF-Tu	Str	8µM	time course	from SDS PAGE	in-gel	PRM	AQUA peptide: JPT L	LFQ
2d (right panel)	MG1655	endogenous EF-Tu	Str	titration	2h	from SDS PAGE	in-gel	PRM	AQUA peptide: JPT L	LFQ
2e	MG1655	endogenous EF-Tu	Str	8µM	2h	native purification of unttaged EF-Tu	in-solution	PRM	AQUA peptide: JPT L	none
2f	MG1655	endogenous proteins	Str	8µM	2h	from SDS PAGE	in-gel	PRM	AQUA peptide: JPT L	none
2g	overview: data derived from all Figures	na	na	na	na	na	na	na	na	na
2h	MG1655	endogenous EF-Tu	Str	8µM	2h	from SDS PAGE	in-gel	PRM	AQUA peptide: JPT L	LFQ
			DHMS	16µM	2h	from SDS PAGE	in-gel	PRM	AQUA peptide: JPT L	LFQ
			Apr	16µM	2h	from SDS PAGE	in-gel	PRM	AQUA peptide: JPT L	LFQ
			HygB	128µM	2h	from SDS PAGE	in-gel	PRM	AQUA peptide: JPT L	LFQ
			Nea	64µM	2h	from SDS PAGE	in-gel	PRM	AQUA peptide: JPT L	LFQ
			Neo	8µM	2h	from SDS PAGE	in-gel	PRM	AQUA peptide: JPT L	LFQ
			Par	8µM	2h	from SDS PAGE	in-gel	PRM	AQUA peptide: JPT L	LFQ
			Gen	2µM	2h	from SDS PAGE	in-gel	PRM	AQUA peptide: JPT L	LFQ
			G418	2µM	2h	from SDS PAGE	in-gel	PRM	AQUA peptide: JPT L	LFQ
			Sis	8µM	2h	from SDS PAGE	in-gel	PRM	AQUA peptide: JPT L	LFQ
			Tob	4µM	2h	from SDS PAGE	in-gel	PRM	AQUA peptide: JPT L	LFQ
			KanA	16µM	2h	from SDS PAGE	in-gel	PRM	AQUA peptide: JPT L	LFQ
			KanB	8µM	2h	from SDS PAGE	in-gel	PRM	AQUA peptide: JPT L	LFQ
			Ami	8µM	2h	from SDS PAGE	in-gel	PRM	AQUA peptide: JPT L	LFQ
			Spc	64 µM	2h	from SDS PAGE	in-gel	PRM	AQUA peptide: JPT L	LFQ
3a	MG1655	endogenous EF-Tu	Str	8µM	2h	from SDS PAGE	in-gel	DDA	score based	LFQ
			Apr	16µM	2h	from SDS PAGE	in-gel	DDA	score based	LFQ
3b	MG1655	endogenous EF-Tu	Str	8µM	2h	from SDS PAGE	in-gel	DDA	score based	LFQ
			Apr	16µM	2h	from SDS PAGE	in-gel	DDA	score based	LFQ
3c	MG1655	Proteome, endogenous EF-Tu	Str	8µM	2h	from SDS PAGE	in-gel	DDA	score based	LFQ
			Apr	16µM	2h	from SDS PAGE	in-gel	DDA	score based	LFQ
3d	MG1655	endogenous EF-Tu	Str	8µM	2h	Proteome	in-gel	SRM	AQUA peptide: JPT L	LFQ
			Apr	16µM	2h	Proteome	in-gel	SRM	AQUA peptide: JPT L	LFQ
4a	W3110	C-terminally His tagged EF-Tu	Str	6µM	2h	by His tag, denaturating in UREA	in-solution	SRM validated by PRM	AQUA	Absolute quantification (Thermo AQUA QuantPro)
			Apr	8µM	2h	denaturatin in UREA	in-solution	SRM validated by PRM	AQUA	Absolute quantification (Thermo AQUA QuantPro)
4b	MG1655	endogenous EF-Tu	Str	8µM	time course	from SDS PAGE	in-gel	PRM	AQUA peptide: JPT L	LFQ
			Str	titration	2h	from SDS PAGE	in-gel	PRM	AQUA peptide: JPT L	LFQ
4c	W3110	C-terminally His tagged EF-Tu	Str	6µM	2h	by His tag, denaturating in UREA	in-solution	SRM	AQUA	Absolute quantification (Thermo AQUA QuantPro)
			Apr	8µM	2h	by His tag, denaturating in UREA	in-solution	SRM	AQUA	Absolute quantification (Thermo AQUA QuantPro)
4d	MG1655	endogenous EF-Tu	Str	titration	2h	from SDS PAGE	in-gel	PRM	AQUA peptide: JPT L	LFQ
			Apr	titration	2h	from SDS PAGE	in-gel	PRM	AQUA peptide: JPT L	LFQ
			Par	titration	2h	from SDS PAGE	in-gel	PRM	AQUA peptide: JPT L	LFQ
4e	MG1655	endogenous EF-Tu	Str	8µM	2h	from SDS PAGE	in-gel	PRM	AQUA peptide: JPT L	LFQ: cluster vs F211L
4f	MG1655	endogenous EF-Tu	Str	8µM	2h	from SDS PAGE	in-gel	PRM,DDA	AQUA peptide: JPT L	LFQ: cluster vs F211L plus Data rom Fig 1B
5a	MG1655	endogenous EF-Tu	Str	titration	2h	from SDS PAGE	in-gel	PRM	AQUA peptide: JPT L	LFQ
			Apr	titration	2h	from SDS PAGE	in-gel	PRM	AQUA peptide: JPT L	LFQ
			Par	titration	2h	from SDS PAGE	in-gel	PRM	AQUA peptide: JPT L	LFQ
5b (left panel)	comprises data from Figure 4A,D, 5A and S7
5b (middle and right panel)	MG1655	endogenous EF-Tu	Str	8µM	2h	from SDS PAGE	in-gel	PRM	AQUA peptide: JPT L	LFQ
			DHMS	16µM	2h	from SDS PAGE	in-gel	PRM	AQUA peptide: JPT L	LFQ
			Apr	16µM	2h	from SDS PAGE	in-gel	PRM	AQUA peptide: JPT L	LFQ
			HygB	128µM	2h	from SDS PAGE	in-gel	PRM	AQUA peptide: JPT L	LFQ
			Nea	64µM	2h	from SDS PAGE	in-gel	PRM	AQUA peptide: JPT L	LFQ
			Neo	8µM	2h	from SDS PAGE	in-gel	PRM	AQUA peptide: JPT L	LFQ
			Par	8µM	2h	from SDS PAGE	in-gel	PRM	AQUA peptide: JPT L	LFQ
			Gen	2µM	2h	from SDS PAGE	in-gel	PRM	AQUA peptide: JPT L	LFQ
			G418	2µM	2h	from SDS PAGE	in-gel	PRM	AQUA peptide: JPT L	LFQ
			Sis	8µM	2h	from SDS PAGE	in-gel	PRM	AQUA peptide: JPT L	LFQ
			Tob	4µM	2h	from SDS PAGE	in-gel	PRM	AQUA peptide: JPT L	LFQ
			KanA	16µM	2h	from SDS PAGE	in-gel	PRM	AQUA peptide: JPT L	LFQ
			KanB	8µM	2h	from SDS PAGE	in-gel	PRM	AQUA peptide: JPT L	LFQ
			Ami	8µM	2h	from SDS PAGE	in-gel	PRM	AQUA peptide: JPT L	LFQ
			Spc	64 µM	2h	from SDS PAGE	in-gel	PRM	AQUA peptide: JPT L	LFQ
5c	see Figure 5B (middle and right panel)	na	na	na	na	na	na	na	na	na
S1	see Figure 1
S2a	W3110	C-terminally His tagged EF-Tu	Str	titration	2h	by His tag, denaturating in UREA	in-solution	DDA	none	none
S2b	Xac (B209) and Xac rpsD12 (also called B212)	endogenous EF-Tu	Str	8µM	2h	from SDS PAGE	in-gel	DDA	none	none
S2c	Xac (209) and Xac rpsD12 (also called B212)	endogenous EF-Tu	Str	titration	2h	from SDS PAGE	in-gel	DDA	none	none
S3a,b,c	Xac (209) and Xac rpsD12 (also called B212)	endogenous EF-Tu	Str	titration	2h	from SDS PAGE	in-gel	DDA	score based	LFQ
	MG1655	endogenous proteins	Str	titration	2h	from SDS PAGE	in-gel	DDA	score based	LFQ
S4a	MG1655	endogenous EF-Tu	Str	8µM	2h	from SDS PAGE	in-gel	PRM	AQUA peptide: JPT L	none
S4b	MG1655	endogenous EF-Tu	Str	8µM	2h	native purification	in-solution	PRM	AQUA peptide: JPT L	none
S4c	W3110	C-terminally His tagged EF-Tu	Str	6µM	2h	by His tag, denaturating in UREA	in-solution	PRM after SRM	AQUA	none, validation
S5a	MG1655	endogenous EF-Tu	Apr	titration	2h	from SDS PAGE	in-gel	SRM	AQUA	Absolute quantification (Thermo AQUA QuantPro)
S5b	MG1655	endogenous EF-Tu	Apr	titration	2h	from SDS PAGE	in-gel	DDA	score based	LFQ
S6a	MG1655	endogenous EF-Tu	Str	8µM	2h	from SDS PAGE	in-gel	PRM	AQUA peptide: JPT L	LFQ: cluster vs F211L
S6b	MG1655	endogenous EF-Tu	Str	8µM	2h	from SDS PAGE	in-gel	PRM	AQUA peptide: JPT L	LFQ: cluster vs D208E
S7a	MG1655	endogenous EF-Tu	Str	titration	2h	from SDS PAGE	in-gel	PRM	AQUA peptide: JPT L	LFQ
			Apr	titration	2h	from SDS PAGE	in-gel	PRM	AQUA peptide: JPT L	LFQ
			Par	titration	2h	from SDS PAGE	in-gel	PRM	AQUA peptide: JPT L	LFQ
S7b panel 1	data from Figures 2D, 5A, and S7A
S7b panel 2	data from Figure S8
S7b panel 3	data from Figure 4A,C
S7b panel 4	data from Figure 3A,B
S8	MG1655	endogenous EF-Tu	Str	12µM	2h	from SDS PAGE	in-gel	PRM	AQUA peptide: JPT L	LFQ
			Apr	16µM	2h	from SDS PAGE	in-gel	PRM	AQUA peptide: JPT L	LFQ
			Par	8µM	2h	from SDS PAGE	in-gel	PRM	AQUA peptide: JPT L	LFQ

## Sheet: 2. Observed error clusters
Nr	Protein	Error cluster	Figure	Evidence	distance	Ef next (derived from slopes, LFQ); Fig4b,d,5a,S7a	Ef next normalized (from point measurements, LFQ) Fig 5b&c, S8	Ef next (from point measurements, absolute quantification) Fig4a&c	Ef next normalized (points measurements, DDA), Fig 3a,b & S7b (panel4)	Ef next (points measurements, DDA) S3c 4µM,6µM Str
1	EF-Tu	F47L-D48E	5a,5b, 5c, S4a	PRM& synthetic peptide	1	Apr (0.19), Par (0.042), Str (0.039)	Fig5 B&C:Apr(3.5), Par(0.7),Str(1),DHS(1), Sis(6), Gen(3.9),Tob(4.2), KanA(6.8),KanB(5.7), Nea(0.2), Neo(3.21)
2	EF-Tu	F47L-D51E	2a,3a,3b, 5b,5c, S3, S4a, S7a	DDA, PRM& synthetic peptide	4	Apr (0.1), Par (0.93), Str (0.18)	Fig5 B&C: Apr (0.6),Par(0.4),Str(1),DHS(0.9),Sis(0.9),Gen(0.9),Tob(0.2), Nea(0.08)		Apr(1.2), Str (1)
3	EF-Tu	D48E-D51E	2a, 5b,5c, S3, S4a, S8	DDA, PRM& synthetic peptide	3		Fig S8: Apr (0.47), Par (0.42), Str (1) Fig5 B&C: Apr (0.37), Par (0.45), Str(1), DHS (0.92), Sis (0.57), Gen (0.82), Nea (0.09)
4	EF-Tu	D51E-N52K	2a, S3, S4b, S8	DDA, PRM& synthetic peptide	1		Fig S8:Apr (4.25), Par (1.21), Str (1)
5	EF-Tu	I63F-H67Q	S4b	PRM& synthetic peptide	4
6	EF-Tu	H67Q-E69D	2a,3a,3b, S3, S4a	DDA, PRM& synthetic peptide	2				Apr(2.0), Str (1)	0.16, 0.15
7	EF-Tu	E118D-H119Q	S4b	PRM& synthetic peptide	1
8	EF-Tu	Y161H-F163L	S4b	PRM& synthetic peptide	2		Fig S8: Apr (6.51), Par (0.93), Str (1)
9	EF-Tu	Y161H-D162E	S8	PRM& synthetic peptide	1		Fig S8:Apr (5.5), Par (1.32), Str (1)
10	EF-Tu	F163L-G165C	S4b	PRM& synthetic peptide	2
11	EF-Tu	F163L-D166A	S4b	PRM& synthetic peptide	3
12	EF-Tu	F163L-D167E	2a, S3	DDA	4
13	EF-Tu	E184D-E186D	S4b	PRM& synthetic peptide	2
14	EF-Tu	E191D-F195L	2a,3a,3b, S3	DDA	4				Apr(0.25), Str (1)	0.043, 0.047
15	EF-Tu	E191D-Y199H	2a,3a,3b, S3,S4a, S8	DDA, PRM& synthetic peptide	8		Fig S8:Apr (0.1), Par (0.3), Str (1)		Apr(0.1), Str(1)
16	EF-Tu	E191D-E202D	2a,S3	DDA	11
17	EF-Tu	F195L-Y199H	2a, S3, S4a, S8	DDA, PRM& synthetic peptide	4		Fig S8:Apr (0.97), Par (1.09), Str (1)		Apr(0.9), Str(1)
18	EF-Tu	F195L-D197E	2a,3a,3b,S3, S8	DDA, PRM& synthetic peptide	2		Fig S8:Apr (0.98), Par (0.89), Str (1)		Apr (1), Str (1)	0.075, 0.14
19	EF-Tu	F195L-E202D	2a,S3	DDA	7
20	EF-Tu	D197E-Y199H	2a,3a,3b,S3, S4a, S8	DDA, PRM& synthetic peptide	2		Fig S8:Apr (1.84), Par (0.72), Str (1)		Apr (2.6), Str (1)
21	EF-Tu	Y199H-E202D	2a,S3, S4a, S8	DDA, PRM& synthetic peptide	3		Fig S8:Apr (2.89), Par (0.18), Str (1)			0.05, 0.05
22	EF-Tu	E202D-E204D	S8	PRM& synthetic peptide	2		Fig S8:Apr (2.94), Par (0.35), Str (1)
23	EF-Tu	D208E-F211L	2a, 2d, 2h, 4b, 4e, 4f, 5b, 5c,S3, S4a, S6a, S6b, S7a	DDA, PRM& synthetic peptide	3	Apr (0.14), Par (0.033), Str (0.074), Str time course (0.085)	Fig5 B&C: Apr (1.4), Par (0.4), Str(1), DHS(0.8), Sis(3), Gen(1.4), Tob(0.4), KanA(0.6),KanB(0.7), Nea(0.1), Neo(0.4)		Apr(1.6), Str (1)	0.06, 0.053
24	EF-Tu	D208E-F211I	4f, S6b	PRM& synthetic peptide	3
25	EF-Tu	D208E-L212Q	4f, S6b	PRM& synthetic peptide	4
26	EF-Tu	D208E-E216A	4f, S6b	PRM& synthetic peptide	8
27	EF-Tu	D208E-D217E	4f, S4a, S6b, S7a	PRM& synthetic peptide	9	Apr(imputed), Par (0.024), Str (0.045)
28	EF-Tu	D208E-F219L	2a, 4f, 5b,5c, S3, S4a, S6b	DDA, PRM& synthetic peptide	11	Apr(imputed), Par (stochastic), Str (0.044)	Fig5 B&C: Apr(0.1), Par(0.2), Str(1),DHS(0.5), Sis(0.2), Gen(0.5), Nea(0.1)			0.03, 0.02
29	EF-Tu	D208E-I221F	4f, S6b	PRM& synthetic peptide	13
30	EF-Tu	A206S-F211L	4e, 4f, S6a	PRM& synthetic peptide	5
31	EF-Tu	F211-L213M	4e, 4f, S6a	PRM& synthetic peptide	2
32	EF-Tu	F211-I215M	4e, 4f, S6a	PRM& synthetic peptide	4
33	EF-Tu	F211L-E216D	2a,3a,3b 4e, 4f, S3, S4a, S6a	DDA, PRM& synthetic peptide	5	Apr (0.06), Par (0.032), Str (0.11)			Apr(0.5), Str (1)	0.064, 0.08
34	EF-Tu	F211L-D217E	2a,3a,3b, 4e, 4f,5b,5c, S3, S6a	DDA, PRM& synthetic peptide	6		Fig5 b&c: Apr(0.5),Par(0.6),Str(1),DHS(0.6), Sis(1.1),Gen(1.7), Tob(0.2), KanA(0.3), Nea(0.18)		Apr(0.44), Str (1)
35	EF-Tu	F211L-F219L	2a,3a,3b, 4e, 4f, S3, S6a, S8	DDA, PRM& synthetic peptide	8		Fig S8: Apr (0.24), Par (0.25), Str (1)		Apr(0.13), Str (1)
36	EF-Tu	E216D-F219L	2a,3a,3b, 5a, S3, S4a	DDA, PRM& synthetic peptide	3	Apr (0.13), Par (0.02), Str (0.053)			Apr(2.37), Str (1)	0.05, 0.05
37	EF-Tu	D217E-F219L	2a,3a,3b,S3	DDA	2				Apr(5.4), Str (1)	0.03, 0.04
38	EF-Tu	T226S-R231C	S4b	PRM& synthetic peptide	5
39	EF-Tu	T226S-T229S-R231C	2e	PRM& synthetic peptide	3,2
40	EF-Tu	T229S-R231C-E233D	S4b	PRM& synthetic peptide	2,2
41	EF-Tu	R231C-E233D	S4b, S8	PRM& synthetic peptide	2		Fig S8:Apr (4.65), Par (0.43), Str (1)
42	EF-Tu	E233D-R234C	S4b	PRM& synthetic peptide	1
43	EF-Tu	K238N-E241D-E242D-E244D	2e	PRM& synthetic peptide	3,1,2
44	EF-Tu	E241D-E244D	3a,3b, 5b, 5c,S3	DDA	3		Fig5 b&c: Apr(0.5), Par(0.5),Str(1), DHS(1), Sis(1.5), Gen(1.8),Tob(0.4),KanA(0.6),KanB(0.8),Nea(0.08), Neo(0.9)		Apr(1.9), Str (1)	0.18, 0.16
45	EF-Tu	E241D-E242D	2a, 4a, 5b, 5c, S3, S4a	DDA, SRM, PRM& synthetic peptide	1		Fig5 b&c: Apr(2.6),Par(0.2),Str(1),DHS(1.1),Sis(6.6),Gen(4.1),Tob(1.7),KanA(5.9),KanB(3.7),Nea(0.1),Neo(2.95)	Str(0.02)		0.12, 0.07
46	EF-Tu	E241D-E242D-E244D	4a, S4b	SRM, PRM &synthetic peptide	1,2			Str(0.13)
47	EF-Tu	E242D-E244D	2a,3a,3b, 4d,5b,5c, S3, S4a	DDA, PRM& synthetic peptide	2	Apr (0.25), Par (0.05), Str (0.09)	Fig5 b&c: Apr(2.2), Par(0.7),Str(1),DHS(0.9), Sis(2.7), Gen(2.1),Tob(0.97), KanA(1.3),KanB(1.4), Nea(0.13), Neo(1.2)		Apr (3.0), Str (1)	0.09, 0.1
48	EF-Tu	E260D-F262L-R263C	2e	PRM& synthetic peptide	2,1
49	EF-Tu	M261I-F262L	2a, S3, S8	DDA, PRM& synthetic peptide	1		Fig S8: Apr (2.9), Par (0.97), Str (1)
50	EF-Tu	M261I-R263C	2a, S3, S4a, S8	DDA, PRM& synthetic peptide	2		Fig S8: Apr (1.53), Par (0.5), Str (1)
51	EF-Tu	F262L-R263C	S4b	PRM& synthetic peptide	1
52	EF-Tu	K264N-E268D	S4b	PRM& synthetic peptide	4
53	EF-Tu	F305L-E306D	4a	SRM,PRM & synthetic peptide	1			Str(0.02), Apr(0.2)
54	EF-Tu	E306D-E308D	4a, S2b	SRM,PRM & synthetic peptide	2			Str(0.1), Apr(0.14)
55	EF-Tu	E306D-Y310H	4a, S2b	SRM,PRM & synthetic peptide	4			Str(0.03), Apr(0.03)
56	EF-Tu	E306D-E308D-Y310H	4a	SRM,PRM & synthetic peptide	2,2			Str(0.05), Apr (0.09)
57	EF-Tu	E308D-Y310H	4a, S2b	SRM,PRM & synthetic peptide	2			Str (0.05), Apr (0.11)
58	EF-Tu	E346D-G347R	S4b	PRM& synthetic peptide	1
59	EF-Tu	M359I-D370E	S4a, S8	PRM& synthetic peptide	11		Fig S8: Apr (0.08), Par (0.12), Str (1)
60	EF-Tu	M359I-H365Q	S4a,S3	PRM& synthetic peptide	6
61	EF-Tu	M359I-M369I	2a, S3	DDA	10					0.07, 0.09
62	EF-Tu	H365Q-D370E	S4a	PRM& synthetic peptide	5
63	EF-Tu	H365Q-M369I	S8	PRM& synthetic peptide	4		Fig S8: Apr (0.185), Par (0.12), Str (1)
64	EF-Tu	M369I-D370E	2a, S3	DDA	1					0.04, 0.055
65	EF-Tu	R378C-E379D	S4b	PRM& synthetic peptide	1
66	DnaK	Y41H-D44E	S3	DDA	3					0.1, 0.12
67	DnaK	D254E-M259I	2f	PRM& synthetic peptide	5
68	DnaK	F456L-D459E	S3	DDA	3					0.08, 0.09
69	DnaK	D539E-H540Q	S3	DDA	1
70	DnaK	M587I-E589D	S3	DDA	2					0.16, 0.18
71	GAPDH-A	Y138H-C149R	S3	DDA	11
72	GroL	E128D-E129D	S3	DDA	1					0.02, 0.02
73	GroL	T148S-E155D	S3	DDA	7					0.07, 0.07
74	GroL	E396D-H400Q	S3	DDA	4
75	OmpA	D109E-Y114H	2f	PRM& synthetic peptide	5
76	OmpA	D238E-S246R	S3	DDA	8
77	OmpA	Y241H-S242R	S3	DDA	2
78	OmpA	Y241H-D248E	S3	DDA	7					0.2, 0.27
79	OmpA	D266E-Y268H	S3	DDA	2
80	OmpA	D282E-Y283H	2f	PRM& synthetic peptide	1
81	OmpA	C322S-D326E	S3	DDA	4					0.4, 0.39
82	OmpC	Y78H-S84R	S3	DDA	6
83	OmpC	F102L-D104E	S3	DDA	2					0.183, 0.147
84	OmpC	F102L-D109E	S3	DDA	7					0.074, 0.063
85	OmpC	D104E-D109E	S3	DDA	5					0.042, 0.079
86	OmpC	D104E-F108L	S3	DDA	4					0.04, 0.061
87	OmpC	F108L-D109E	S3	DDA	1					0.07, 0.064
88	OmpC	Y317H-D319E	S3	DDA	2					0.2, 0.18
89	OmpC	Y317N-D319E	S3	DDA	2					0.24, 0.32
90	OmpC	D319E-F326L	S3	DDA	7					0.02, 0.022
91	OmpC	D342E-D343E	2f	PRM& synthetic peptide	1
92	OmpC	D342E-F346L	S3	DDA	4
93	OmpC	D343E-F346L	S3	DDA	3					0.04, 0.06
94	RL4	E15D-F18L	2f	PRM& synthetic peptide	3
95	SodM	D110E-F112L	2f	PRM& synthetic peptide	2
96	Odp1	D877E-D879E	2f	PRM& synthetic peptide	2

## Sheet: 3. RAW DATA OVERVIEW
Figure	Number	purpose	Name	Acquisition method	Data availablibity	comment	mass spectrometer	AGC target MS1	resolution setting MS1	maximal fill time MS1	microscans	isolation window	AGC target MS2	resolution MS2 setting	maximal fill time MS2	cycle time (s)	Q1 resolution	Q2 resolution	Chrom filter (s)	targets (see transition list)
1A	1	Proteome change Biol Rep 1 Tech Rep 1	IW_120619_Proteome_change1_Str0_Rep4DDA	DDA	PRIDE	Top30	Q Exactive HF	1000000	60000	50	1	1.6	100000	15000	54
1A	2	Proteome change Biol Rep 1 Tech Rep 1	IW_120619_Proteome_change1_Str1_Rep4DDA	DDA	PRIDE	Top30	Q Exactive HF	1000000	60000	50	1	1.6	100000	15000	54
1A	3	Proteome change Biol Rep 1 Tech Rep 1	IW_120619_Proteome_change1_Str2_Rep4DDA	DDA	PRIDE	Top30	Q Exactive HF	1000000	60000	50	1	1.6	100000	15000	54
1A	4	Proteome change Biol Rep 1 Tech Rep 1	IW_120619_Proteome_change1_Str4_Rep4DDA	DDA	PRIDE	Top30	Q Exactive HF	1000000	60000	50	1	1.6	100000	15000	54
1A	5	Proteome change Biol Rep 1 Tech Rep 1	IW_120619_Proteome_change1_Str6_Rep4DDA	DDA	PRIDE	Top30	Q Exactive HF	1000000	60000	50	1	1.6	100000	15000	54
1A	6	Proteome change Biol Rep 1 Tech Rep 1	IW_120619_Proteome_change1_Str8_Rep4DDA	DDA	PRIDE	Top30	Q Exactive HF	1000000	60000	50	1	1.6	100000	15000	54
1A	7	Proteome change Biol Rep 1 Tech Rep 1	IW_120619_Proteome_change1_Str10_Rep4DDA	DDA	PRIDE	Top30	Q Exactive HF	1000000	60000	50	1	1.6	100000	15000	54
1A	8	Proteome change Biol Rep 1 Tech Rep 1	IW_120619_Proteome_change1_Str12_Rep4DDA	DDA	PRIDE	Top30	Q Exactive HF	1000000	60000	50	1	1.6	100000	15000	54
1A	9	Proteome change Biol Rep 1 Tech Rep 1	IW_120619_Proteome_change1_Str16_Rep4DDA	DDA	PRIDE	Top30	Q Exactive HF	1000000	60000	50	1	1.6	100000	15000	54
1A	10	Proteome change Biol Rep 1 Tech Rep 1	IW_120619_Proteome_change1_Str32_Rep4DDA	DDA	PRIDE	Top30	Q Exactive HF	1000000	60000	50	1	1.6	100000	15000	54
1A	11	Proteome change Biol Rep 1 Tech Rep 1	IW_120619_Proteome_change1_error_prone_Rep4DDA	DDA	PRIDE	Top30	Q Exactive HF	1000000	60000	50	1	1.6	100000	15000	54
1A	12	Proteome change Biol Rep 1 Tech Rep 2	IW_120619_Proteome_change1_Str0_Rep5DDA	DDA	PRIDE	Top30	Q Exactive HF	1000000	60000	50	1	1.6	100000	15000	54
1A	13	Proteome change Biol Rep 1 Tech Rep 2	IW_120619_Proteome_change1_Str1_Rep5DDA	DDA	PRIDE	Top30	Q Exactive HF	1000000	60000	50	1	1.6	100000	15000	54
1A	14	Proteome change Biol Rep 1 Tech Rep 2	IW_120619_Proteome_change1_Str2_Rep5DDA	DDA	PRIDE	Top30	Q Exactive HF	1000000	60000	50	1	1.6	100000	15000	54
1A	15	Proteome change Biol Rep 1 Tech Rep 2	IW_120619_Proteome_change1_Str4_Rep5DDA	DDA	PRIDE	Top30	Q Exactive HF	1000000	60000	50	1	1.6	100000	15000	54
1A	16	Proteome change Biol Rep 1 Tech Rep 2	IW_120619_Proteome_change1_Str6_Rep5DDA	DDA	PRIDE	Top30	Q Exactive HF	1000000	60000	50	1	1.6	100000	15000	54
1A	17	Proteome change Biol Rep 1 Tech Rep 2	IW_120619_Proteome_change1_Str8_Rep5DDA	DDA	PRIDE	Top30	Q Exactive HF	1000000	60000	50	1	1.6	100000	15000	54
1A	18	Proteome change Biol Rep 1 Tech Rep 2	IW_120619_Proteome_change1_Str10_Rep5DDA	DDA	PRIDE	Top30	Q Exactive HF	1000000	60000	50	1	1.6	100000	15000	54
1A	19	Proteome change Biol Rep 1 Tech Rep 2	IW_120619_Proteome_change1_Str12_Rep5DDA	DDA	PRIDE	Top30	Q Exactive HF	1000000	60000	50	1	1.6	100000	15000	54
1A	20	Proteome change Biol Rep 1 Tech Rep 2	IW_120619_Proteome_change1_Str16_Rep5DDA	DDA	PRIDE	Top30	Q Exactive HF	1000000	60000	50	1	1.6	100000	15000	54
1A	21	Proteome change Biol Rep 1 Tech Rep 2	IW_120619_Proteome_change1_Str32_Rep5DDA	DDA	PRIDE	Top30	Q Exactive HF	1000000	60000	50	1	1.6	100000	15000	54
1A	22	Proteome change Biol Rep 1 Tech Rep 2	IW_120619_Proteome_change1_error_prone_Rep5DDA	DDA	PRIDE	Top30	Q Exactive HF	1000000	60000	50	1	1.6	100000	15000	54
1A	23	Proteome change Biol Rep 1 Tech Rep 3	IW_120619_Proteome_change1_Str0_Rep5DDA	DDA	PRIDE	Top30	Q Exactive HF	1000000	60000	50	1	1.6	100000	15000	54
1A	24	Proteome change Biol Rep 1 Tech Rep 3	IW_120619_Proteome_change1_Str1_Rep5DDA	DDA	PRIDE	Top30	Q Exactive HF	1000000	60000	50	1	1.6	100000	15000	54
1A	25	Proteome change Biol Rep 1 Tech Rep 3	IW_120619_Proteome_change1_Str2_Rep5DDA	DDA	PRIDE	Top30	Q Exactive HF	1000000	60000	50	1	1.6	100000	15000	54
1A	26	Proteome change Biol Rep 1 Tech Rep 3	IW_120619_Proteome_change1_Str4_Rep5DDA	DDA	PRIDE	Top30	Q Exactive HF	1000000	60000	50	1	1.6	100000	15000	54
1A	27	Proteome change Biol Rep 1 Tech Rep 3	IW_120619_Proteome_change1_Str6_Rep5DDA	DDA	PRIDE	Top30	Q Exactive HF	1000000	60000	50	1	1.6	100000	15000	54
1A	28	Proteome change Biol Rep 1 Tech Rep 3	IW_120619_Proteome_change1_Str8_Rep5DDA	DDA	PRIDE	Top30	Q Exactive HF	1000000	60000	50	1	1.6	100000	15000	54
1A	29	Proteome change Biol Rep 1 Tech Rep 3	IW_120619_Proteome_change1_Str10_Rep5DDA	DDA	PRIDE	Top30	Q Exactive HF	1000000	60000	50	1	1.6	100000	15000	54
1A	30	Proteome change Biol Rep 1 Tech Rep 3	IW_120619_Proteome_change1_Str12_Rep5DDA	DDA	PRIDE	Top30	Q Exactive HF	1000000	60000	50	1	1.6	100000	15000	54
1A	31	Proteome change Biol Rep 1 Tech Rep 3	IW_120619_Proteome_change1_Str16_Rep5DDA	DDA	PRIDE	Top30	Q Exactive HF	1000000	60000	50	1	1.6	100000	15000	54
1A	32	Proteome change Biol Rep 1 Tech Rep 3	IW_120619_Proteome_change1_Str32_Rep5DDA	DDA	PRIDE	Top30	Q Exactive HF	1000000	60000	50	1	1.6	100000	15000	54
1A	33	Proteome change Biol Rep 1 Tech Rep 3	IW_120619_Proteome_change1_error_prone_Rep6DDA	DDA	PRIDE	Top30	Q Exactive HF	1000000	60000	50	1	1.6	100000	15000	54
1A	34	Proteome change Biol Rep 2 Tech Rep 1	IW_190619_Proteomechange_DDA_0Str_Rep1	DDA	PRIDE	Top30	Q Exactive HF	1000000	60000	50	1	1.6	100000	15000	54
1A	35	Proteome change Biol Rep 2 Tech Rep 1	IW_190619_Proteomechange_DDA_1Str_Rep1	DDA	PRIDE	Top30	Q Exactive HF	1000000	60000	50	1	1.6	100000	15000	54
1A	36	Proteome change Biol Rep 2 Tech Rep 1	IW_190619_Proteomechange_DDA_2Str_Rep1	DDA	PRIDE	Top30	Q Exactive HF	1000000	60000	50	1	1.6	100000	15000	54
1A	37	Proteome change Biol Rep 2 Tech Rep 1	IW_190619_Proteomechange_DDA_4Str_Rep1	DDA	PRIDE	Top30	Q Exactive HF	1000000	60000	50	1	1.6	100000	15000	54
1A	38	Proteome change Biol Rep 2 Tech Rep 1	IW_190619_Proteomechange_DDA_6Str_Rep1	DDA	PRIDE	Top30	Q Exactive HF	1000000	60000	50	1	1.6	100000	15000	54
1A	39	Proteome change Biol Rep 2 Tech Rep 1	IW_190619_Proteomechange_DDA_8Str_Rep1	DDA	PRIDE	Top30	Q Exactive HF	1000000	60000	50	1	1.6	100000	15000	54
1A	40	Proteome change Biol Rep 2 Tech Rep 1	IW_190619_Proteomechange_DDA_10Str_Rep1	DDA	PRIDE	Top30	Q Exactive HF	1000000	60000	50	1	1.6	100000	15000	54
1A	41	Proteome change Biol Rep 2 Tech Rep 1	IW_190619_Proteomechange_DDA_12Str_Rep1	DDA	PRIDE	Top30	Q Exactive HF	1000000	60000	50	1	1.6	100000	15000	54
1A	42	Proteome change Biol Rep 2 Tech Rep 1	IW_190619_Proteomechange_DDA_16Str_Rep1	DDA	PRIDE	Top30	Q Exactive HF	1000000	60000	50	1	1.6	100000	15000	54
1A	43	Proteome change Biol Rep 2 Tech Rep 1	IW_190619_Proteomechange_DDA_32Str_Rep1	DDA	PRIDE	Top30	Q Exactive HF	1000000	60000	50	1	1.6	100000	15000	54
1A	44	Proteome change Biol Rep 2 Tech Rep 1	IW_190619_Proteomechange_DDA_errorprone_Rep1	DDA	PRIDE	Top30	Q Exactive HF	1000000	60000	50	1	1.6	100000	15000	54
1A	45	Proteome change Biol Rep 2 Tech Rep 2	IW_190619_Proteomechange_DDA_0Str_Rep2	DDA	PRIDE	Top30	Q Exactive HF	1000000	60000	50	1	1.6	100000	15000	54
1A	46	Proteome change Biol Rep 2 Tech Rep 2	IW_190619_Proteomechange_DDA_1Str_Rep2	DDA	PRIDE	Top30	Q Exactive HF	1000000	60000	50	1	1.6	100000	15000	54
1A	47	Proteome change Biol Rep 2 Tech Rep 2	IW_190619_Proteomechange_DDA_2Str_Rep2	DDA	PRIDE	Top30	Q Exactive HF	1000000	60000	50	1	1.6	100000	15000	54
1A	48	Proteome change Biol Rep 2 Tech Rep 2	IW_190619_Proteomechange_DDA_4Str_Rep2	DDA	PRIDE	Top30	Q Exactive HF	1000000	60000	50	1	1.6	100000	15000	54
1A	49	Proteome change Biol Rep 2 Tech Rep 2	IW_190619_Proteomechange_DDA_6Str_Rep2	DDA	PRIDE	Top30	Q Exactive HF	1000000	60000	50	1	1.6	100000	15000	54
1A	50	Proteome change Biol Rep 2 Tech Rep 2	IW_190619_Proteomechange_DDA_8Str_Rep2	DDA	PRIDE	Top30	Q Exactive HF	1000000	60000	50	1	1.6	100000	15000	54
1A	51	Proteome change Biol Rep 2 Tech Rep 2	IW_190619_Proteomechange_DDA_10Str_Rep2	DDA	PRIDE	Top30	Q Exactive HF	1000000	60000	50	1	1.6	100000	15000	54
1A	52	Proteome change Biol Rep 2 Tech Rep 2	IW_190619_Proteomechange_DDA_12Str_Rep2	DDA	PRIDE	Top30	Q Exactive HF	1000000	60000	50	1	1.6	100000	15000	54
1A	53	Proteome change Biol Rep 2 Tech Rep 2	IW_190619_Proteomechange_DDA_16Str_Rep2	DDA	PRIDE	Top30	Q Exactive HF	1000000	60000	50	1	1.6	100000	15000	54
1A	54	Proteome change Biol Rep 2 Tech Rep 2	IW_190619_Proteomechange_DDA_32Str_Rep2	DDA	PRIDE	Top30	Q Exactive HF	1000000	60000	50	1	1.6	100000	15000	54
1A	55	Proteome change Biol Rep 2 Tech Rep 2	IW_190619_Proteomechange_DDA_errorprone_Rep2	DDA	PRIDE	Top30	Q Exactive HF	1000000	60000	50	1	1.6	100000	15000	54
1A	56	Proteome change Biol Rep 2 Tech Rep 3	IW_190619_Proteomechange_DDA_0Str_Rep3	DDA	PRIDE	Top30	Q Exactive HF	1000000	60000	50	1	1.6	100000	15000	54
1A	57	Proteome change Biol Rep 2 Tech Rep 3	IW_190619_Proteomechange_DDA_1Str_Rep3	DDA	PRIDE	Top30	Q Exactive HF	1000000	60000	50	1	1.6	100000	15000	54
1A	58	Proteome change Biol Rep 2 Tech Rep 3	IW_190619_Proteomechange_DDA_2Str_Rep3	DDA	PRIDE	Top30	Q Exactive HF	1000000	60000	50	1	1.6	100000	15000	54
1A	59	Proteome change Biol Rep 2 Tech Rep 3	IW_190619_Proteomechange_DDA_4Str_Rep3	DDA	PRIDE	Top30	Q Exactive HF	1000000	60000	50	1	1.6	100000	15000	54
1A	60	Proteome change Biol Rep 2 Tech Rep 3	IW_190619_Proteomechange_DDA_6Str_Rep3	DDA	PRIDE	Top30	Q Exactive HF	1000000	60000	50	1	1.6	100000	15000	54
1A	61	Proteome change Biol Rep 2 Tech Rep 3	IW_190619_Proteomechange_DDA_8Str_Rep3	DDA	PRIDE	Top30	Q Exactive HF	1000000	60000	50	1	1.6	100000	15000	54
1A	62	Proteome change Biol Rep 2 Tech Rep 3	IW_190619_Proteomechange_DDA_10Str_Rep3	DDA	PRIDE	Top30	Q Exactive HF	1000000	60000	50	1	1.6	100000	15000	54
1A	63	Proteome change Biol Rep 2 Tech Rep 3	IW_190619_Proteomechange_DDA_12Str_Rep3	DDA	PRIDE	Top30	Q Exactive HF	1000000	60000	50	1	1.6	100000	15000	54
1A	64	Proteome change Biol Rep 2 Tech Rep 3	IW_190619_Proteomechange_DDA_16Str_Rep3	DDA	PRIDE	Top30	Q Exactive HF	1000000	60000	50	1	1.6	100000	15000	54
1A	65	Proteome change Biol Rep 2 Tech Rep 3	IW_190619_Proteomechange_DDA_32Str_Rep3	DDA	PRIDE	Top30	Q Exactive HF	1000000	60000	50	1	1.6	100000	15000	54
1A	66	Proteome change Biol Rep 2 Tech Rep 3	IW_190619_Proteomechange_DDA_errorprone_Rep3	DDA	PRIDE	Top30	Q Exactive HF	1000000	60000	50	1	1.6	100000	15000	54
1A	67	Proteome change Biol Rep 3 Tech Rep 1	IW_190619_Proteomechange_Biol3_DDA_0Str_Rep1	DDA	PRIDE	Top30	Q Exactive HF	1000000	60000	50	1	1.6	100000	15000	54
1A	68	Proteome change Biol Rep 3 Tech Rep 1	IW_190619_Proteomechange_Biol3_DDA_1Str_Rep1	DDA	PRIDE	Top30	Q Exactive HF	1000000	60000	50	1	1.6	100000	15000	54
1A	69	Proteome change Biol Rep 3 Tech Rep 1	IW_190619_Proteomechange_Biol3_DDA_2Str_Rep1	DDA	PRIDE	Top30	Q Exactive HF	1000000	60000	50	1	1.6	100000	15000	54
1A	70	Proteome change Biol Rep 3 Tech Rep 1	IW_190619_Proteomechange_Biol3_DDA_4Str_Rep1	DDA	PRIDE	Top30	Q Exactive HF	1000000	60000	50	1	1.6	100000	15000	54
1A	71	Proteome change Biol Rep 3 Tech Rep 1	IW_190619_Proteomechange_Biol3_DDA_6Str_Rep1	DDA	PRIDE	Top30	Q Exactive HF	1000000	60000	50	1	1.6	100000	15000	54
1A	72	Proteome change Biol Rep 3 Tech Rep 1	IW_190619_Proteomechange_Biol3_DDA_8Str_Rep1	DDA	PRIDE	Top30	Q Exactive HF	1000000	60000	50	1	1.6	100000	15000	54
1A	73	Proteome change Biol Rep 3 Tech Rep 1	IW_190619_Proteomechange_Biol3_DDA_10Str_Rep1	DDA	PRIDE	Top30	Q Exactive HF	1000000	60000	50	1	1.6	100000	15000	54
1A	74	Proteome change Biol Rep 3 Tech Rep 1	IW_190619_Proteomechange_Biol3_DDA_12Str_Rep1	DDA	PRIDE	Top30	Q Exactive HF	1000000	60000	50	1	1.6	100000	15000	54
1A	75	Proteome change Biol Rep 3 Tech Rep 1	IW_190619_Proteomechange_Biol3_DDA_16Str_Rep1	DDA	PRIDE	Top30	Q Exactive HF	1000000	60000	50	1	1.6	100000	15000	54
1A	76	Proteome change Biol Rep 3 Tech Rep 1	IW_190619_Proteomechange_Biol3_DDA_32Str_Rep1	DDA	PRIDE	Top30	Q Exactive HF	1000000	60000	50	1	1.6	100000	15000	54
1A	77	Proteome change Biol Rep 3 Tech Rep 1	IW_190619_Proteomechange_Biol3_DDA_errorproneStr_Rep1	DDA	PRIDE	Top30	Q Exactive HF	1000000	60000	50	1	1.6	100000	15000	54
1A	78	Proteome change Biol Rep 3 Tech Rep 2	IW_190619_Proteomechange_Biol3_DDA_0Str_Rep2	DDA	PRIDE	Top30	Q Exactive HF	1000000	60000	50	1	1.6	100000	15000	54
1A	79	Proteome change Biol Rep 3 Tech Rep 2	IW_190619_Proteomechange_Biol3_DDA_1Str_Rep2	DDA	PRIDE	Top30	Q Exactive HF	1000000	60000	50	1	1.6	100000	15000	54
1A	80	Proteome change Biol Rep 3 Tech Rep 2	IW_190619_Proteomechange_Biol3_DDA_2Str_Rep2	DDA	PRIDE	Top30	Q Exactive HF	1000000	60000	50	1	1.6	100000	15000	54
1A	81	Proteome change Biol Rep 3 Tech Rep 2	IW_190619_Proteomechange_Biol3_DDA_4Str_Rep2	DDA	PRIDE	Top30	Q Exactive HF	1000000	60000	50	1	1.6	100000	15000	54
1A	82	Proteome change Biol Rep 3 Tech Rep 2	IW_190619_Proteomechange_Biol3_DDA_6Str_Rep2	DDA	PRIDE	Top30	Q Exactive HF	1000000	60000	50	1	1.6	100000	15000	54
1A	83	Proteome change Biol Rep 3 Tech Rep 2	IW_190619_Proteomechange_Biol3_DDA_8Str_Rep2	DDA	PRIDE	Top30	Q Exactive HF	1000000	60000	50	1	1.6	100000	15000	54
1A	84	Proteome change Biol Rep 3 Tech Rep 2	IW_190619_Proteomechange_Biol3_DDA_10Str_Rep2	DDA	PRIDE	Top30	Q Exactive HF	1000000	60000	50	1	1.6	100000	15000	54
1A	85	Proteome change Biol Rep 3 Tech Rep 2	IW_190619_Proteomechange_Biol3_DDA_12Str_Rep2	DDA	PRIDE	Top30	Q Exactive HF	1000000	60000	50	1	1.6	100000	15000	54
1A	86	Proteome change Biol Rep 3 Tech Rep 2	IW_190619_Proteomechange_Biol3_DDA_16Str_Rep2	DDA	PRIDE	Top30	Q Exactive HF	1000000	60000	50	1	1.6	100000	15000	54
1A	87	Proteome change Biol Rep 3 Tech Rep 2	IW_190619_Proteomechange_Biol3_DDA_32Str_Rep2	DDA	PRIDE	Top30	Q Exactive HF	1000000	60000	50	1	1.6	100000	15000	54
1A	88	Proteome change Biol Rep 3 Tech Rep 2	IW_190619_Proteomechange_Biol3_DDA_errorproneStr_Rep2	DDA	PRIDE	Top30	Q Exactive HF	1000000	60000	50	1	1.6	100000	15000	54
1A	89	Proteome change Biol Rep 3 Tech Rep 3	IW_190619_Proteomechange_Biol3_DDA_0Str_Rep3	DDA	PRIDE	Top30	Q Exactive HF	1000000	60000	50	1	1.6	100000	15000	54
1A	90	Proteome change Biol Rep 3 Tech Rep 3	IW_190619_Proteomechange_Biol3_DDA_1Str_Rep3	DDA	PRIDE	Top30	Q Exactive HF	1000000	60000	50	1	1.6	100000	15000	54
1A	91	Proteome change Biol Rep 3 Tech Rep 3	IW_190619_Proteomechange_Biol3_DDA_2Str_Rep3	DDA	PRIDE	Top30	Q Exactive HF	1000000	60000	50	1	1.6	100000	15000	54
1A	92	Proteome change Biol Rep 3 Tech Rep 3	IW_190619_Proteomechange_Biol3_DDA_4Str_Rep3	DDA	PRIDE	Top30	Q Exactive HF	1000000	60000	50	1	1.6	100000	15000	54
1A	93	Proteome change Biol Rep 3 Tech Rep 3	IW_190619_Proteomechange_Biol3_DDA_6Str_Rep3	DDA	PRIDE	Top30	Q Exactive HF	1000000	60000	50	1	1.6	100000	15000	54
1A	94	Proteome change Biol Rep 3 Tech Rep 3	IW_190619_Proteomechange_Biol3_DDA_8Str_Rep3	DDA	PRIDE	Top30	Q Exactive HF	1000000	60000	50	1	1.6	100000	15000	54
1A	95	Proteome change Biol Rep 3 Tech Rep 3	IW_190619_Proteomechange_Biol3_DDA_10Str_Rep3	DDA	PRIDE	Top30	Q Exactive HF	1000000	60000	50	1	1.6	100000	15000	54
1A	96	Proteome change Biol Rep 3 Tech Rep 3	IW_190619_Proteomechange_Biol3_DDA_12Str_Rep3	DDA	PRIDE	Top30	Q Exactive HF	1000000	60000	50	1	1.6	100000	15000	54
1A	97	Proteome change Biol Rep 3 Tech Rep 3	IW_190619_Proteomechange_Biol3_DDA_16Str_Rep3	DDA	PRIDE	Top30	Q Exactive HF	1000000	60000	50	1	1.6	100000	15000	54
1A	98	Proteome change Biol Rep 3 Tech Rep 3	IW_190619_Proteomechange_Biol3_DDA_32Str_Rep3	DDA	PRIDE	Top30	Q Exactive HF	1000000	60000	50	1	1.6	100000	15000	54
1A	99	Proteome change Biol Rep 3 Tech Rep 3	IW_190619_Proteomechange_Biol3_DDA_errorproneStr_Rep3	DDA	PRIDE	Top30	Q Exactive HF	1000000	60000	50	1	1.6	100000	15000	54
1B	100	Miscoding in EF-Tu Biol Rep1 Tech Rep 1	IWohlgemuth_250619_0str_quant1	DDA	PRIDE, Panorama	quantification run, Top10	Q Exactive HF-X	3000000	120000	100	2	1	100000	15000	150
1B	101	Miscoding in EF-Tu Biol Rep1 Tech Rep 1	IWohlgemuth_250619_2str_quant1	DDA	PRIDE, Panorama	quantification run, Top10	Q Exactive HF-X	3000000	120000	100	2	1	100000	15000	150
1B	102	Miscoding in EF-Tu Biol Rep1 Tech Rep 1	IWohlgemuth_250619_4str_quant1	DDA	PRIDE, Panorama	quantification run, Top10	Q Exactive HF-X	3000000	120000	100	2	1	100000	15000	150
1B	103	Miscoding in EF-Tu Biol Rep1 Tech Rep 1	IWohlgemuth_250619_6str_quant1	DDA	PRIDE, Panorama	quantification run, Top10	Q Exactive HF-X	3000000	120000	100	2	1	100000	15000	150
1B	104	Miscoding in EF-Tu Biol Rep1 Tech Rep 1	IWohlgemuth_250619_8str_quant1	DDA	PRIDE, Panorama	quantification run, Top10	Q Exactive HF-X	3000000	120000	100	2	1	100000	15000	150
1B	105	Miscoding in EF-Tu Biol Rep1 Tech Rep 1	IWohlgemuth_250619_B212_quant1	DDA	PRIDE, Panorama	quantification run, Top10	Q Exactive HF-X	3000000	120000	100	2	1	100000	15000	150
1B	106	Miscoding in EF-Tu Biol Rep1 Tech Rep 2	IWohlgemuth_250619_0str_quant2	DDA	PRIDE, Panorama	quantification run, Top10	Q Exactive HF-X	3000000	120000	100	2	1	100000	15000	150
1B	107	Miscoding in EF-Tu Biol Rep1 Tech Rep 2	IWohlgemuth_250619_2str_quant2	DDA	PRIDE, Panorama	quantification run, Top10	Q Exactive HF-X	3000000	120000	100	2	1	100000	15000	150
1B	108	Miscoding in EF-Tu Biol Rep1 Tech Rep 2	IWohlgemuth_250619_4str_quant2	DDA	PRIDE, Panorama	quantification run, Top10	Q Exactive HF-X	3000000	120000	100	2	1	100000	15000	150
1B	109	Miscoding in EF-Tu Biol Rep1 Tech Rep 2	IWohlgemuth_250619_6str_quant2	DDA	PRIDE, Panorama	quantification run, Top10	Q Exactive HF-X	3000000	120000	100	2	1	100000	15000	150
1B	110	Miscoding in EF-Tu Biol Rep1 Tech Rep 2	IWohlgemuth_250619_8str_quant2	DDA	PRIDE, Panorama	quantification run, Top10	Q Exactive HF-X	3000000	120000	100	2	1	100000	15000	150
1B	111	Miscoding in EF-Tu Biol Rep1 Tech Rep 2	IWohlgemuth_250619_B212_quant2	DDA	PRIDE, Panorama	quantification run, Top10	Q Exactive HF-X	3000000	120000	100	2	1	100000	15000	150
1B	112	Miscoding in EF-Tu Biol Rep1 Tech Rep 3	IWohlgemuth_250619_0str_quant2	DDA	PRIDE, Panorama	quantification run, Top10	Q Exactive HF-X	3000000	120000	100	2	1	100000	15000	150
1B	113	Miscoding in EF-Tu Biol Rep1 Tech Rep 3	IWohlgemuth_250619_2str_quant2	DDA	PRIDE, Panorama	quantification run, Top10	Q Exactive HF-X	3000000	120000	100	2	1	100000	15000	150
1B	114	Miscoding in EF-Tu Biol Rep1 Tech Rep 3	IWohlgemuth_250619_4str_quant2	DDA	PRIDE, Panorama	quantification run, Top10	Q Exactive HF-X	3000000	120000	100	2	1	100000	15000	150
1B	115	Miscoding in EF-Tu Biol Rep1 Tech Rep 3	IWohlgemuth_250619_6str_quant2	DDA	PRIDE, Panorama	quantification run, Top10	Q Exactive HF-X	3000000	120000	100	2	1	100000	15000	150
1B	116	Miscoding in EF-Tu Biol Rep1 Tech Rep 3	IWohlgemuth_250619_8str_quant2	DDA	PRIDE, Panorama	quantification run, Top10	Q Exactive HF-X	3000000	120000	100	2	1	100000	15000	150
1B	117	Miscoding in EF-Tu Biol Rep1 Tech Rep 3	IWohlgemuth_250619_B212_quant2	DDA	PRIDE, Panorama	quantification run, Top10	Q Exactive HF-X	3000000	120000	100	2	1	100000	15000	150
1B	118	Miscoding in EF-Tu Biol Rep1 identification	IWohlgemuth_260619_0str_identification	DDA	PRIDE, Panorama	identification run, Top30	Q Exactive HF-X	3000000	60000	100	1	1.5	100000	15000	100
1B	119	Miscoding in EF-Tu Biol Rep1 identification	IWohlgemuth_260619_2str_identification	DDA	PRIDE, Panorama	identification run, Top30	Q Exactive HF-X	3000000	60000	100	1	1.5	100000	15000	100
1B	120	Miscoding in EF-Tu Biol Rep1 identification	IWohlgemuth_260619_4str_identification	DDA	PRIDE, Panorama	identification run, Top30	Q Exactive HF-X	3000000	60000	100	1	1.5	100000	15000	100
1B	121	Miscoding in EF-Tu Biol Rep1 identification	IWohlgemuth_260619_6str_identification	DDA	PRIDE, Panorama	identification run, Top30	Q Exactive HF-X	3000000	60000	100	1	1.5	100000	15000	100
1B	122	Miscoding in EF-Tu Biol Rep1 identification	IWohlgemuth_260619_8str_identification	DDA	PRIDE, Panorama	identification run, Top30	Q Exactive HF-X	3000000	60000	100	1	1.5	100000	15000	100
1B	123	Miscoding in EF-Tu Biol Rep1 identification	IWohlgemuth_260619_16str_identification	DDA	PRIDE, Panorama	identification run, Top30	Q Exactive HF-X	3000000	60000	100	1	1.5	100000	15000	100
1B	124	Miscoding in EF-Tu Biol Rep1 identification	IWohlgemuth_260619_B212_identification	DDA	PRIDE, Panorama	identification run, Top30	Q Exactive HF-X	3000000	60000	100	1	1.5	100000	15000	100
1B	125	Miscoding in EF-Tu Biol Rep1 identification	IWohlgemuth_260619_B212_identification350-600	DDA	PRIDE, Panorama	identification run, Top30	Q Exactive HF-X	3000000	60000	100	1	1.5	100000	15000	100
1B	126	Miscoding in EF-Tu Biol Rep1 identification	IWohlgemuth_260619_B212_identification600-850	DDA	PRIDE, Panorama	identification run, Top30	Q Exactive HF-X	3000000	60000	100	1	1.5	100000	15000	100
1B	127	Miscoding in EF-Tu Biol Rep1 identification	IWohlgemuth_260619_B212_identification850-1600	DDA	PRIDE, Panorama	identification run, Top30	Q Exactive HF-X	3000000	60000	100	1	1.5	100000	15000	100
1B	128	Miscoding in EF-Tu Biol Rep2 Tech Rep 1	I_Wohlgemuth_24092019_0Str_quant1	DDA	PRIDE, Panorama	quantification run, Top10	Q Exactive HF-X	3000000	120000	100	2	1	100000	15000	150
1B	129	Miscoding in EF-Tu Biol Rep2 Tech Rep 1	I_Wohlgemuth_24092019_2Str_quant1	DDA	PRIDE, Panorama	quantification run, Top10	Q Exactive HF-X	3000000	120000	100	2	1	100000	15000	150
1B	130	Miscoding in EF-Tu Biol Rep2 Tech Rep 1	I_Wohlgemuth_24092019_4Str_quant1	DDA	PRIDE, Panorama	quantification run, Top10	Q Exactive HF-X	3000000	120000	100	2	1	100000	15000	150
1B	131	Miscoding in EF-Tu Biol Rep2 Tech Rep 1	I_Wohlgemuth_24092019_6Str_quant1	DDA	PRIDE, Panorama	quantification run, Top10	Q Exactive HF-X	3000000	120000	100	2	1	100000	15000	150
1B	132	Miscoding in EF-Tu Biol Rep2 Tech Rep 1	I_Wohlgemuth_24092019_8Str_quant1	DDA	PRIDE, Panorama	quantification run, Top10	Q Exactive HF-X	3000000	120000	100	2	1	100000	15000	150
1B	133	Miscoding in EF-Tu Biol Rep2 Tech Rep 1	I_Wohlgemuth_24092019_B212Str_quant1	DDA	PRIDE, Panorama	quantification run, Top10	Q Exactive HF-X	3000000	120000	100	2	1	100000	15000	150
1B	134	Miscoding in EF-Tu Biol Rep2 Tech Rep 2	I_Wohlgemuth_24092019_0Str_quant2	DDA	PRIDE, Panorama	quantification run, Top10	Q Exactive HF-X	3000000	120000	100	2	1	100000	15000	150
1B	135	Miscoding in EF-Tu Biol Rep2 Tech Rep 2	I_Wohlgemuth_24092019_2Str_quant2	DDA	PRIDE, Panorama	quantification run, Top10	Q Exactive HF-X	3000000	120000	100	2	1	100000	15000	150
1B	136	Miscoding in EF-Tu Biol Rep2 Tech Rep 2	I_Wohlgemuth_24092019_4Str_quant2	DDA	PRIDE, Panorama	quantification run, Top10	Q Exactive HF-X	3000000	120000	100	2	1	100000	15000	150
1B	137	Miscoding in EF-Tu Biol Rep2 Tech Rep 2	I_Wohlgemuth_24092019_6Str_quant2	DDA	PRIDE, Panorama	quantification run, Top10	Q Exactive HF-X	3000000	120000	100	2	1	100000	15000	150
1B	138	Miscoding in EF-Tu Biol Rep2 Tech Rep 2	I_Wohlgemuth_24092019_8Str_quant2	DDA	PRIDE, Panorama	quantification run, Top10	Q Exactive HF-X	3000000	120000	100	2	1	100000	15000	150
1B	139	Miscoding in EF-Tu Biol Rep2 Tech Rep 2	I_Wohlgemuth_24092019_B212Str_quant2	DDA	PRIDE, Panorama	quantification run, Top10	Q Exactive HF-X	3000000	120000	100	2	1	100000	15000	150
1B	140	Miscoding in EF-Tu Biol Rep2 Tech Rep 3	I_Wohlgemuth_24092019_0Str_quant3	DDA	PRIDE, Panorama	quantification run, Top10	Q Exactive HF-X	3000000	120000	100	2	1	100000	15000	150
1B	141	Miscoding in EF-Tu Biol Rep2 Tech Rep 3	I_Wohlgemuth_24092019_2Str_quant3	DDA	PRIDE, Panorama	quantification run, Top10	Q Exactive HF-X	3000000	120000	100	2	1	100000	15000	150
1B	142	Miscoding in EF-Tu Biol Rep2 Tech Rep 3	I_Wohlgemuth_24092019_4Str_quant3	DDA	PRIDE, Panorama	quantification run, Top10	Q Exactive HF-X	3000000	120000	100	2	1	100000	15000	150
1B	143	Miscoding in EF-Tu Biol Rep2 Tech Rep 3	I_Wohlgemuth_24092019_6Str_quant3	DDA	PRIDE, Panorama	quantification run, Top10	Q Exactive HF-X	3000000	120000	100	2	1	100000	15000	150
1B	144	Miscoding in EF-Tu Biol Rep2 Tech Rep 3	I_Wohlgemuth_24092019_8Str_quant3	DDA	PRIDE, Panorama	quantification run, Top10	Q Exactive HF-X	3000000	120000	100	2	1	100000	15000	150
1B	145	Miscoding in EF-Tu Biol Rep2 Tech Rep 3	I_Wohlgemuth_24092019_B212Str_quant3	DDA	PRIDE, Panorama	quantification run, Top10	Q Exactive HF-X	3000000	120000	100	2	1	100000	15000	150
1B	146	Miscoding in EF-Tu Biol Rep2 identification	I_Wohlgemuth_25092019_8Str_ident	DDA	PRIDE, Panorama	identification run, Top30	Q Exactive HF-X	3000000	60000	100	1	1.5	100000	15000	100
1B	147	Miscoding in EF-Tu Biol Rep2 identification	I_Wohlgemuth_25092019_16Str_ident	DDA	PRIDE, Panorama	identification run, Top30	Q Exactive HF-X	3000000	60000	100	1	1.5	100000	15000	100
1B	148	Miscoding in EF-Tu Biol Rep2 identification	I_Wohlgemuth_25092019_B212_ident	DDA	PRIDE, Panorama	identification run, Top30	Q Exactive HF-X	3000000	60000	100	1	1.5	100000	15000	100
1B	149	Miscoding in EF-Tu Biol Rep2 identification	I_Wohlgemuth_25092019_B212_350-600	DDA	PRIDE, Panorama	identification run, Top30	Q Exactive HF-X	3000000	60000	100	1	1.5	100000	15000	100
1B	150	Miscoding in EF-Tu Biol Rep2 identification	I_Wohlgemuth_25092019_B212_600-850	DDA	PRIDE, Panorama	identification run, Top30	Q Exactive HF-X	3000000	60000	100	1	1.5	100000	15000	100
1B	151	Miscoding in EF-Tu Biol Rep2 identification	I_Wohlgemuth_25092019_B212_850-1600	DDA	PRIDE, Panorama	identification run, Top30	Q Exactive HF-X	3000000	60000	100	1	1.5	100000	15000	100
1B	152	Miscoding in EF-Tu Biol Rep2 identification	I_Wohlgemuth_25092019_8Str_350-600	DDA	PRIDE, Panorama	identification run, Top30	Q Exactive HF-X	3000000	60000	100	1	1.5	100000	15000	100
1B	153	Miscoding in EF-Tu Biol Rep2 identification	I_Wohlgemuth_25092019_8Str_600-850	DDA	PRIDE, Panorama	identification run, Top30	Q Exactive HF-X	3000000	60000	100	1	1.5	100000	15000	100
1B	154	Miscoding in EF-Tu Biol Rep2 identification	I_Wohlgemuth_25092019_8Str_850-1600	DDA	PRIDE, Panorama	identification run, Top30	Q Exactive HF-X	3000000	60000	100	1	1.5	100000	15000	100
1B	155	Miscoding in EF-Tu Biol Rep3 Tech Rep 1	I_wohlgemuth_B209vsB212_rep3_0Str_quant1_20190820132916	DDA	PRIDE, Panorama	quantification run, Top10	Q Exactive HF-X	3000000	120000	100	2	1	100000	15000	150
1B	156	Miscoding in EF-Tu Biol Rep3 Tech Rep 1	I_wohlgemuth_B209vsB212_rep3_2Str_quant1	DDA	PRIDE, Panorama	quantification run, Top10	Q Exactive HF-X	3000000	120000	100	2	1	100000	15000	150
1B	157	Miscoding in EF-Tu Biol Rep3 Tech Rep 1	I_wohlgemuth_B209vsB212_rep3_4Str_quant1	DDA	PRIDE, Panorama	quantification run, Top10	Q Exactive HF-X	3000000	120000	100	2	1	100000	15000	150
1B	158	Miscoding in EF-Tu Biol Rep3 Tech Rep 1	I_wohlgemuth_B209vsB212_rep3_6Str_quant1	DDA	PRIDE, Panorama	quantification run, Top10	Q Exactive HF-X	3000000	120000	100	2	1	100000	15000	150
1B	159	Miscoding in EF-Tu Biol Rep3 Tech Rep 1	I_wohlgemuth_B209vsB212_rep3_8Str_quant1	DDA	PRIDE, Panorama	quantification run, Top10	Q Exactive HF-X	3000000	120000	100	2	1	100000	15000	150
1B	160	Miscoding in EF-Tu Biol Rep3 Tech Rep 1	I_wohlgemuth_B209vsB212_rep3_B212_quant1	DDA	PRIDE, Panorama	quantification run, Top10	Q Exactive HF-X	3000000	120000	100	2	1	100000	15000	150
1B	161	Miscoding in EF-Tu Biol Rep3 Tech Rep 2	I_wohlgemuth_B209vsB212_rep3_0Str_quant2	DDA	PRIDE, Panorama	quantification run, Top10	Q Exactive HF-X	3000000	120000	100	2	1	100000	15000	150
1B	162	Miscoding in EF-Tu Biol Rep3 Tech Rep 2	I_wohlgemuth_B209vsB212_rep3_2Str_quant2	DDA	PRIDE, Panorama	quantification run, Top10	Q Exactive HF-X	3000000	120000	100	2	1	100000	15000	150
1B	163	Miscoding in EF-Tu Biol Rep3 Tech Rep 2	I_wohlgemuth_B209vsB212_rep3_4Str_quant2	DDA	PRIDE, Panorama	quantification run, Top10	Q Exactive HF-X	3000000	120000	100	2	1	100000	15000	150
1B	164	Miscoding in EF-Tu Biol Rep3 Tech Rep 2	I_wohlgemuth_B209vsB212_rep3_6Str_quant2	DDA	PRIDE, Panorama	quantification run, Top10	Q Exactive HF-X	3000000	120000	100	2	1	100000	15000	150
1B	165	Miscoding in EF-Tu Biol Rep3 Tech Rep 2	I_wohlgemuth_B209vsB212_rep3_8Str_quant2	DDA	PRIDE, Panorama	quantification run, Top10	Q Exactive HF-X	3000000	120000	100	2	1	100000	15000	150
1B	166	Miscoding in EF-Tu Biol Rep3 Tech Rep 2	I_wohlgemuth_B209vsB212_rep3_B212_quant2	DDA	PRIDE, Panorama	quantification run, Top10	Q Exactive HF-X	3000000	120000	100	2	1	100000	15000	150
1B	167	Miscoding in EF-Tu Biol Rep3 Tech Rep 3	I_wohlgemuth_B209vsB212_rep3_0Str_quant3	DDA	PRIDE, Panorama	quantification run, Top10	Q Exactive HF-X	3000000	120000	100	2	1	100000	15000	150
1B	168	Miscoding in EF-Tu Biol Rep3 Tech Rep 3	I_wohlgemuth_B209vsB212_rep3_2Str_quant3	DDA	PRIDE, Panorama	quantification run, Top10	Q Exactive HF-X	3000000	120000	100	2	1	100000	15000	150
1B	169	Miscoding in EF-Tu Biol Rep3 Tech Rep 3	I_wohlgemuth_B209vsB212_rep3_4Str_quant3	DDA	PRIDE, Panorama	quantification run, Top10	Q Exactive HF-X	3000000	120000	100	2	1	100000	15000	150
1B	170	Miscoding in EF-Tu Biol Rep3 Tech Rep 3	I_wohlgemuth_B209vsB212_rep3_6Str_quant3	DDA	PRIDE, Panorama	quantification run, Top10	Q Exactive HF-X	3000000	120000	100	2	1	100000	15000	150
1B	171	Miscoding in EF-Tu Biol Rep3 Tech Rep 3	I_wohlgemuth_B209vsB212_rep3_8Str_quant3	DDA	PRIDE, Panorama	quantification run, Top10	Q Exactive HF-X	3000000	120000	100	2	1	100000	15000	150
1B	172	Miscoding in EF-Tu Biol Rep3 Tech Rep 3	I_wohlgemuth_B209vsB212_rep3_B212_quant3	DDA	PRIDE, Panorama	quantification run, Top10	Q Exactive HF-X	3000000	120000	100	2	1	100000	15000	150
1B	173	Miscoding in EF-Tu Biol Rep3 identification	I_wohlgemuth_B209vsB212_rep3_0Str_ident	DDA	PRIDE, Panorama	identification run, Top30	Q Exactive HF-X	3000000	60000	100	1	1.5	100000	15000	100
1B	174	Miscoding in EF-Tu Biol Rep3 identification	I_wohlgemuth_B209vsB212_rep3_2Str_ident	DDA	PRIDE, Panorama	identification run, Top30	Q Exactive HF-X	3000000	60000	100	1	1.5	100000	15000	100
1B	175	Miscoding in EF-Tu Biol Rep3 identification	I_wohlgemuth_B209vsB212_rep3_4Str_ident	DDA	PRIDE, Panorama	identification run, Top30	Q Exactive HF-X	3000000	60000	100	1	1.5	100000	15000	100
1B	176	Miscoding in EF-Tu Biol Rep3 identification	I_wohlgemuth_B209vsB212_rep3_6Str_ident	DDA	PRIDE, Panorama	identification run, Top30	Q Exactive HF-X	3000000	60000	100	1	1.5	100000	15000	100
1B	177	Miscoding in EF-Tu Biol Rep3 identification	I_wohlgemuth_B209vsB212_rep3_8Str_ident	DDA	PRIDE, Panorama	identification run, Top30	Q Exactive HF-X	3000000	60000	100	1	1.5	100000	15000	100
1B	178	Miscoding in EF-Tu Biol Rep3 identification	I_wohlgemuth_B209vsB212_rep3_16Str_ident	DDA	PRIDE, Panorama	identification run, Top30	Q Exactive HF-X	3000000	60000	100	1	1.5	100000	15000	100
1B	179	Miscoding in EF-Tu Biol Rep3 identification	I_wohlgemuth_B209vsB212_rep3_B212_ident	DDA	PRIDE, Panorama	identification run, Top30	Q Exactive HF-X	3000000	60000	100	1	1.5	100000	15000	100
1B	180	Miscoding in EF-Tu Biol Rep3 identification	I_wohlgemuth_B209vsB212_rep3_B212_350to600	DDA	PRIDE, Panorama	identification run, Top30	Q Exactive HF-X	3000000	60000	100	1	1.5	100000	15000	100
1B	181	Miscoding in EF-Tu Biol Rep3 identification	I_wohlgemuth_B209vsB212_rep3_B212_600to850	DDA	PRIDE, Panorama	identification run, Top30	Q Exactive HF-X	3000000	60000	100	1	1.5	100000	15000	100
1B	182	Miscoding in EF-Tu Biol Rep3 identification	I_wohlgemuth_B209vsB212_rep3_B212_850to1600	DDA	PRIDE, Panorama	identification run, Top30	Q Exactive HF-X	3000000	60000	100	1	1.5	100000	15000	100
1D,E,F	183	Enrichment of individual amino acid substitutions in aggregates	A_gunenc_210519_Tu_soluble_1to100_quant1	DDA	PRIDE	quantification run	Q Exactive HF-X	3000000	120000	50	2	1.4	100000	15000	54
1D,E,F	184	Enrichment of individual amino acid substitutions in aggregates	A_gunenc_210519_Tu_soluble_1to100_quant2	DDA	PRIDE	quantification run	Q Exactive HF-X	3000000	120000	50	2	1.4	100000	15000	54
1D,E,F	185	Enrichment of individual amino acid substitutions in aggregates	A_gunenc_210519_Tu_soluble_1to100_1_quant3	DDA	PRIDE	quantification run	Q Exactive HF-X	3000000	120000	50	2	1.4	100000	15000	54
1D,E,F	186	Enrichment of individual amino acid substitutions in aggregates	A_gunenc_210519_Tu_insoluble_1to100_6_quant1	DDA	PRIDE	quantification run	Q Exactive HF-X	3000000	120000	50	2	1.4	100000	15000	54
1D,E,F	187	Enrichment of individual amino acid substitutions in aggregates	A_gunenc_210519_Tu_insoluble_1to100_quant2	DDA	PRIDE	quantification run	Q Exactive HF-X	3000000	120000	50	2	1.4	100000	15000	54
1D,E,F	188	Enrichment of individual amino acid substitutions in aggregates	A_gunenc_210519_Tu_insoluble_1to100_quant3	DDA	PRIDE	quantification run	Q Exactive HF-X	3000000	120000	50	2	1.4	100000	15000	54
1D,E,F	189	Enrichment of individual amino acid substitutions in aggregates	A_gunenc_210519_Tu_insoluble_1to100_ident	DDA	PRIDE	identification run	Q Exactive HF-X	3000000	60000	50	1	1.4	100000	15000	54
1D,E,F	190	Enrichment of individual amino acid substitutions in aggregates	A_gunenc_210519_Tu_soluble_1to100_ident	DDA	PRIDE	identification run	Q Exactive HF-X	3000000	60000	50	1	1.4	100000	15000	54
1D,E,F	191	Enrichment of individual amino acid substitutions in aggregates	A_gunenc_210519_Tu_insoluble_1to100_350to500	DDA	PRIDE	identification run	Q Exactive HF-X	3000000	60000	50	1	1.4	100000	15000	54
1D,E,F	192	Enrichment of individual amino acid substitutions in aggregates	A_gunenc_210519_Tu_insoluble_1to100_500to650	DDA	PRIDE	identification run	Q Exactive HF-X	3000000	60000	50	1	1.4	100000	15000	54
1D,E,F	193	Enrichment of individual amino acid substitutions in aggregates	A_gunenc_210519_Tu_insoluble_1to100_650to800	DDA	PRIDE	identification run	Q Exactive HF-X	3000000	60000	50	1	1.4	100000	15000	54
1D,E,F	194	Enrichment of individual amino acid substitutions in aggregates	A_gunenc_210519_Tu_insoluble_1to100_800to950	DDA	PRIDE	identification run	Q Exactive HF-X	3000000	60000	50	1	1.4	100000	15000	54
1D,E,F	195	Enrichment of individual amino acid substitutions in aggregates	A_gunenc_210519_Tu_insoluble_1to100_950-1600	DDA	PRIDE	identification run	Q Exactive HF-X	3000000	60000	50	1	1.4	100000	15000	54
1D,E,F	196	Enrichment of individual amino acid substitutions in aggregates	A_gunenc_210519_Tu_soluble_1to100_350-500	DDA	PRIDE	identification run	Q Exactive HF-X	3000000	60000	50	1	1.4	100000	15000	54
1D,E,F	197	Enrichment of individual amino acid substitutions in aggregates	A_gunenc_210519_Tu_soluble_1to100_500to650	DDA	PRIDE	identification run	Q Exactive HF-X	3000000	60000	50	1	1.4	100000	15000	54
1G	198	Relative in vitro thermo stability of EF-Tu mutants	Ayberg_040619_heat_denat_37	DDA	PRIDE	TOP 15	Q Exactive	3000000	70000	50	1	2	100000	17500	100
1G	199	Relative in vitro thermo stability of EF-Tu mutants	Ayberg_040619_heat_denat_37_2	DDA	PRIDE	TOP 15	Q Exactive	3000000	70000	50	1	2	100000	17500	100
1G	200	Relative in vitro thermo stability of EF-Tu mutants	Ayberg_040619_heat_denat_37_3	DDA	PRIDE	TOP 15	Q Exactive	3000000	70000	50	1	2	100000	17500	100
1G	201	Relative in vitro thermo stability of EF-Tu mutants	Ayberg_040619_heat_denat_41	DDA	PRIDE	TOP 15	Q Exactive	3000000	70000	50	1	2	100000	17500	100
1G	202	Relative in vitro thermo stability of EF-Tu mutants	Ayberg_040619_heat_denat_41_2	DDA	PRIDE	TOP 15	Q Exactive	3000000	70000	50	1	2	100000	17500	100
1G	203	Relative in vitro thermo stability of EF-Tu mutants	Ayberg_040619_heat_denat_41_3	DDA	PRIDE	TOP 15	Q Exactive	3000000	70000	50	1	2	100000	17500	100
1G	204	Relative in vitro thermo stability of EF-Tu mutants	Ayberg_040619_heat_denat_45	DDA	PRIDE	TOP 15	Q Exactive	3000000	70000	50	1	2	100000	17500	100
1G	205	Relative in vitro thermo stability of EF-Tu mutants	Ayberg_040619_heat_denat_45_2	DDA	PRIDE	TOP 15	Q Exactive	3000000	70000	50	1	2	100000	17500	100
1G	206	Relative in vitro thermo stability of EF-Tu mutants	Ayberg_040619_heat_denat_45_3	DDA	PRIDE	TOP 15	Q Exactive	3000000	70000	50	1	2	100000	17500	100
1G	207	Relative in vitro thermo stability of EF-Tu mutants	Ayberg_040619_heat_denat_49	DDA	PRIDE	TOP 15	Q Exactive	3000000	70000	50	1	2	100000	17500	100
1G	208	Relative in vitro thermo stability of EF-Tu mutants	Ayberg_040619_heat_denat_49_2	DDA	PRIDE	TOP 15	Q Exactive	3000000	70000	50	1	2	100000	17500	100
1G	209	Relative in vitro thermo stability of EF-Tu mutants	Ayberg_040619_heat_denat_49_3	DDA	PRIDE	TOP 15	Q Exactive	3000000	70000	50	1	2	100000	17500	100
1G	210	Relative in vitro thermo stability of EF-Tu mutants	Ayberg_040619_heat_denat_53	DDA	PRIDE	TOP 15	Q Exactive	3000000	70000	50	1	2	100000	17500	100
1G	211	Relative in vitro thermo stability of EF-Tu mutants	Ayberg_040619_heat_denat_53_2	DDA	PRIDE	TOP 15	Q Exactive	3000000	70000	50	1	2	100000	17500	100
1G	212	Relative in vitro thermo stability of EF-Tu mutants	Ayberg_040619_heat_denat_53_3	DDA	PRIDE	TOP 15	Q Exactive	3000000	70000	50	1	2	100000	17500	100
1G	213	Relative in vitro thermo stability of EF-Tu mutants	Ayberg_040619_heat_denat_57	DDA	PRIDE	TOP 15	Q Exactive	3000000	70000	50	1	2	100000	17500	100
1G	214	Relative in vitro thermo stability of EF-Tu mutants	Ayberg_040619_heat_denat_57_2	DDA	PRIDE	TOP 15	Q Exactive	3000000	70000	50	1	2	100000	17500	100
1G	215	Relative in vitro thermo stability of EF-Tu mutants	Ayberg_040619_heat_denat_57_3	DDA	PRIDE	TOP 15	Q Exactive	3000000	70000	50	1	2	100000	17500	100
1G	216	Relative in vitro thermo stability of EF-Tu mutants	Ayberg_040619_heat_denat_61	DDA	PRIDE	TOP 15	Q Exactive	3000000	70000	50	1	2	100000	17500	100
1G	217	Relative in vitro thermo stability of EF-Tu mutants	Ayberg_040619_heat_denat_61_2	DDA	PRIDE	TOP 15	Q Exactive	3000000	70000	50	1	2	100000	17500	100
1G	218	Relative in vitro thermo stability of EF-Tu mutants	Ayberg_040619_heat_denat_61_3	DDA	PRIDE	TOP 15	Q Exactive	3000000	70000	50	1	2	100000	17500	100
1G	219	Relative in vitro thermo stability of EF-Tu mutants	Ayberg_040619_heat_denat_65	DDA	PRIDE	TOP 15	Q Exactive	3000000	70000	50	1	2	100000	17500	100
1G	220	Relative in vitro thermo stability of EF-Tu mutants	Ayberg_040619_heat_denat_65_2	DDA	PRIDE	TOP 15	Q Exactive	3000000	70000	50	1	2	100000	17500	100
1G	221	Relative in vitro thermo stability of EF-Tu mutants	Ayberg_040619_heat_denat_65_3	DDA	PRIDE	TOP 15	Q Exactive	3000000	70000	50	1	2	100000	17500	100
1G	222	Relative in vitro thermo stability of EF-Tu mutants	Ayberg_040619_heat_denat_69	DDA	PRIDE	TOP 15	Q Exactive	3000000	70000	50	1	2	100000	17500	100
1G	223	Relative in vitro thermo stability of EF-Tu mutants	Ayberg_040619_heat_denat_69_2	DDA	PRIDE	TOP 15	Q Exactive	3000000	70000	50	1	2	100000	17500	100
1G	224	Relative in vitro thermo stability of EF-Tu mutants	Ayberg_040619_heat_denat_69_3	DDA	PRIDE	TOP 15	Q Exactive	3000000	70000	50	1	2	100000	17500	100
2A		Data reanalyzed from Figure1A;B;C; table with the coordinates of error clusters are submitted to PRIDE
2B	225	Error cluster in Str-treated wt or untreated ram cells under equilibrated conditions: E306D-E308D	RGarofalo_161016_finalquant_acidic_strep_38_1_Str_treated_wt	SRM	on request		TSQ Quantiva									0.5	0.7	0.7	3	F305L, E306D, E308D, E306D-E308D
2B	226	Error cluster in Str-treated wt or untreated ram cells under equilibrated conditions: E306D-E308D	RGarofalo_161016_finalquant_acidic_B209_38_3_untreated_wt	SRM	on request		TSQ Quantiva									0.5	0.7	0.7	3	F305L, E306D, E308D, E306D-E308D
2B	227	Error cluster in Str-treated wt or untreated ram cells under equilibrated conditions: E306D-E308D	RGarofalo_161016_finalquant_acidic_B212_39_2_error_prone_cells	SRM	on request		TSQ Quantiva									0.5	0.7	0.7	3	F305L, E306D, E308D, E306D-E308D
2B	228	Error cluster in Str-treated wt or untreated ram cells under equilibrated conditions: E306D-Y310H	RGarofalo_261016_Str_pool1_352_Str_treated_wt	SRM	on request		TSQ Quantiva									0.5	0.7	0.7	3	F305L, E306D, E308D, E306D-E308D
2B	229	Error cluster in Str-treated wt or untreated ram cells under equilibrated conditions: E306D-Y310H	RGarofalo_261016_B212_pool2_35_2_untreated_error_prone_cells	SRM	on request		TSQ Quantiva									0.5	0.7	0.7	3	F305L, E306D, E308D, E306D-E308D
2B	230	Error cluster in Str-treated wt or untreated ram cells under equilibrated conditions: E306D-Y310H	RGarofalo_261016_B209_pool2_35_untreated_wt	SRM	on request		TSQ Quantiva									0.5	0.7	0.7	3	F305L, E306D, E308D, E306D-E308D
2B	231	Error cluster in Str-treated wt or untreated ram cells under equilibrated conditions: E308D-Y310H	RGarofalo_261016_Str_pool1_35_3_Str_treated_wt	SRM	on request		TSQ Quantiva									0.5	0.7	0.7	3	F305L, E306D, E308D, E306D-E308D
2B	232	Error cluster in Str-treated wt or untreated ram cells under equilibrated conditions: E308D-Y310H	RGarofalo_261016_B212_pool2_352_untreated_error_prone	SRM	on request		TSQ Quantiva									0.5	0.7	0.7	3	F305L, E306D, E308D, E306D-E308D
2B	233	Error cluster in Str-treated wt or untreated ram cells under equilibrated conditions: E308D-Y310H	RGarofalo_261016_B209_pool2_34_untreated_wt	SRM	on request		TSQ Quantiva									0.5	0.7	0.7	3	F305L, E306D, E308D, E306D-E308D
2C		Data reanalyzed from Figure1D;E;F
2D	234	Time course of error cluster formation: D208E-F211L_0min_Rep1	I_Wohlgemuth_14122018_Str_timecourse_1_Rep1	PRM	Panorama		Q Exactive HF-X				1	1	5x10exp5	60000	150
2D	235	Time course of error cluster formation: D208E-F211L_0min_Rep2	I_Wohlgemuth_14122018_Str_timecourse_1_Rep2	PRM	Panorama		Q Exactive HF-X				1	1	5x10exp5	60000	150
2D	236	Time course of error cluster formation: D208E-F211L_0min_Rep3	I_Wohlgemuth_14122018_Str_timecourse_1_Rep3	PRM	Panorama		Q Exactive HF-X				1	1	5x10exp5	60000	150
2D	237	Time course of error cluster formation: D208E-F211L_30min_Rep1	I_Wohlgemuth_14122018_Str_timecourse_3_Rep1	PRM	Panorama		Q Exactive HF-X				1	1	5x10exp5	60000	150
2D	238	Time course of error cluster formation: D208E-F211L_30min_Rep2	I_Wohlgemuth_14122018_Str_timecourse_3_Rep2	PRM	Panorama		Q Exactive HF-X				1	1	5x10exp5	60000	150
2D	239	Time course of error cluster formation: D208E-F211L_30min_Rep3	I_Wohlgemuth_14122018_Str_timecourse_3_Rep3	PRM	Panorama		Q Exactive HF-X				1	1	5x10exp5	60000	150
2D	240	Time course of error cluster formation: D208E-F211L_40min_Rep1	I_Wohlgemuth_14122018_Str_timecourse_4_Rep1	PRM	Panorama		Q Exactive HF-X				1	1	5x10exp5	60000	150
2D	241	Time course of error cluster formation: D208E-F211L_40min_Rep2	I_Wohlgemuth_14122018_Str_timecourse_4_Rep2	PRM	Panorama		Q Exactive HF-X				1	1	5x10exp5	60000	150
2D	242	Time course of error cluster formation: D208E-F211L_40min_Rep3	I_Wohlgemuth_14122018_Str_timecourse_4_Rep3	PRM	Panorama		Q Exactive HF-X				1	1	5x10exp5	60000	150
2D	243	Time course of error cluster formation: D208E-F211L_50min_Rep1	I_Wohlgemuth_14122018_Str_timecourse_5_Rep1	PRM	Panorama		Q Exactive HF-X				1	1	5x10exp5	60000	150
2D	244	Time course of error cluster formation: D208E-F211L_50min_Rep2	I_Wohlgemuth_14122018_Str_timecourse_5_Rep2	PRM	Panorama		Q Exactive HF-X				1	1	5x10exp5	60000	150
2D	245	Time course of error cluster formation: D208E-F211L_50min_Rep3	I_Wohlgemuth_14122018_Str_timecourse_5_Rep3	PRM	Panorama		Q Exactive HF-X				1	1	5x10exp5	60000	150
2D	246	Time course of error cluster formation: D208E-F211L_60min_Rep1	I_Wohlgemuth_14122018_Str_timecourse_6_Rep1	PRM	Panorama		Q Exactive HF-X				1	1	5x10exp5	60000	150
2D	247	Time course of error cluster formation: D208E-F211L_60min_Rep2	I_Wohlgemuth_14122018_Str_timecourse_6_Rep2	PRM	Panorama		Q Exactive HF-X				1	1	5x10exp5	60000	150
2D	248	Time course of error cluster formation: D208E-F211L_60min_Rep3	I_Wohlgemuth_14122018_Str_timecourse_6_Rep3	PRM	Panorama		Q Exactive HF-X				1	1	5x10exp5	60000	150
2D	249	Time course of error cluster formation: D208E-F211L_70min_Rep1	I_Wohlgemuth_14122018_Str_timecourse_7_Rep1	PRM	Panorama		Q Exactive HF-X				1	1	5x10exp5	60000	150
2D	250	Time course of error cluster formation: D208E-F211L_70min_Rep2	I_Wohlgemuth_14122018_Str_timecourse_7_Rep2	PRM	Panorama		Q Exactive HF-X				1	1	5x10exp5	60000	150
2D	251	Time course of error cluster formation: D208E-F211L_70min_Rep3	I_Wohlgemuth_14122018_Str_timecourse_7_Rep3	PRM	Panorama		Q Exactive HF-X				1	1	5x10exp5	60000	150
2D	252	Time course of error cluster formation: D208E-F211L_80min_Rep1	I_Wohlgemuth_14122018_Str_timecourse_8_Rep1	PRM	Panorama		Q Exactive HF-X				1	1	5x10exp5	60000	150
2D	253	Time course of error cluster formation: D208E-F211L_80min_Rep2	I_Wohlgemuth_14122018_Str_timecourse_8_Rep2	PRM	Panorama		Q Exactive HF-X				1	1	5x10exp5	60000	150
2D	254	Time course of error cluster formation: D208E-F211L_80min_Rep3	I_Wohlgemuth_14122018_Str_timecourse_8_Rep3	PRM	Panorama		Q Exactive HF-X				1	1	5x10exp5	60000	150
2D	255	Time course of error cluster formation: D208E-F211L_90min_Rep1	I_Wohlgemuth_14122018_Str_timecourse_9_Rep1	PRM	Panorama		Q Exactive HF-X				1	1	5x10exp5	60000	150
2D	256	Time course of error cluster formation: D208E-F211L_90min_Rep2	I_Wohlgemuth_14122018_Str_timecourse_9_Rep2	PRM	Panorama		Q Exactive HF-X				1	1	5x10exp5	60000	150
2D	257	Time course of error cluster formation: D208E-F211L_90min_Rep3	I_Wohlgemuth_14122018_Str_timecourse_9_Rep3	PRM	Panorama		Q Exactive HF-X				1	1	5x10exp5	60000	150
2D	258	Time course of error cluster formation: D208E-F211L_100min_Rep1	I_Wohlgemuth_14122018_Str_timecourse_10_Rep1	PRM	Panorama		Q Exactive HF-X				1	1	5x10exp5	60000	150
2D	259	Time course of error cluster formation: D208E-F211L_100min_Rep2	I_Wohlgemuth_14122018_Str_timecourse_10_Rep2	PRM	Panorama		Q Exactive HF-X				1	1	5x10exp5	60000	150
2D	260	Time course of error cluster formation: D208E-F211L_100min_Rep3	I_Wohlgemuth_14122018_Str_timecourse_10_Rep3	PRM	Panorama		Q Exactive HF-X				1	1	5x10exp5	60000	150
2D	261	Time course of error cluster formation: D208E-F211L_110min_Rep1	I_Wohlgemuth_14122018_Str_timecourse_11_Rep1	PRM	Panorama		Q Exactive HF-X				1	1	5x10exp5	60000	150
2D	262	Time course of error cluster formation: D208E-F211L_110min_Rep2	I_Wohlgemuth_14122018_Str_timecourse_11_Rep2	PRM	Panorama		Q Exactive HF-X				1	1	5x10exp5	60000	150
2D	263	Time course of error cluster formation: D208E-F211L_110min_Rep3	I_Wohlgemuth_14122018_Str_timecourse_11_Rep3	PRM	Panorama		Q Exactive HF-X				1	1	5x10exp5	60000	150
2D	264	Time course of error cluster formation: D208E-F211L_120min_Rep1	I_Wohlgemuth_14122018_Str_timecourse_12_Rep1	PRM	Panorama		Q Exactive HF-X				1	1	5x10exp5	60000	150
2D	265	Time course of error cluster formation: D208E-F211L_120min_Rep2	I_Wohlgemuth_14122018_Str_timecourse_12_Rep2	PRM	Panorama		Q Exactive HF-X				1	1	5x10exp5	60000	150
2D	266	Time course of error cluster formation: D208E-F211L_120min_Rep3	I_Wohlgemuth_14122018_Str_timecourse_12_Rep3	PRM	Panorama		Q Exactive HF-X				1	1	5x10exp5	60000	150
2D	267	Str titration of error cluster formation:D208E-F211L_no_Str_ Rep1	IW_08102018_0Str_rep1	PRM	Panorama		Q Exactive HF				1	1	5x10exp5	60000	150
2D	268	Str titration of error cluster formation:D208E-F211L_no_Str_ Rep2	IW_08102018_0Str_rep2	PRM	Panorama		Q Exactive HF				1	1	5x10exp5	60000	150
2D	269	Str titration of error cluster formation:D208E-F211L_no_Str_ Rep3	IW_08102018_0Str_rep3	PRM	Panorama		Q Exactive HF				1	1	5x10exp5	60000	150
2D	270	Str titration of error cluster formation:D208E-F211L_2µM_Str_ Rep1	IW_08102018_2Str_rep1	PRM	Panorama		Q Exactive HF				1	1	5x10exp5	60000	150
2D	271	Str titration of error cluster formation:D208E-F211L_2µM_Str_ Rep2	IW_08102018_2Str_rep2	PRM	Panorama		Q Exactive HF				1	1	5x10exp5	60000	150
2D	272	Str titration of error cluster formation:D208E-F211L_2µM_Str_ Rep3	IW_08102018_2Str_rep3	PRM	Panorama		Q Exactive HF				1	1	5x10exp5	60000	150
2D	273	Str titration of error cluster formation:D208E-F211L_3µM_Str_ Rep1	IW_08102018_3Str_rep1	PRM	Panorama		Q Exactive HF				1	1	5x10exp5	60000	150
2D	274	Str titration of error cluster formation:D208E-F211L_3µM_Str_ Rep2	IW_08102018_3Str_rep2	PRM	Panorama		Q Exactive HF				1	1	5x10exp5	60000	150
2D	275	Str titration of error cluster formation:D208E-F211L_3µM_Str_ Rep3	IW_08102018_3Str_rep3	PRM	Panorama		Q Exactive HF				1	1	5x10exp5	60000	150
2D	276	Str titration of error cluster formation:D208E-F211L_4µM_Str_ Rep1	IW_08102018_4Str_rep1	PRM	Panorama		Q Exactive HF				1	1	5x10exp5	60000	150
2D	277	Str titration of error cluster formation:D208E-F211L_4µM_Str_ Rep2	IW_08102018_4Str_rep2	PRM	Panorama		Q Exactive HF				1	1	5x10exp5	60000	150
2D	278	Str titration of error cluster formation:D208E-F211L_4µM_Str_ Rep3	IW_08102018_4Str_rep3	PRM	Panorama		Q Exactive HF				1	1	5x10exp5	60000	150
2D	279	Str titration of error cluster formation:D208E-F211L_5µM_Str_ Rep1	IW_08102018_5Str_rep1	PRM	Panorama		Q Exactive HF				1	1	5x10exp5	60000	150
2D	280	Str titration of error cluster formation:D208E-F211L_5µM_Str_ Rep2	IW_08102018_5Str_rep2	PRM	Panorama		Q Exactive HF				1	1	5x10exp5	60000	150
2D	281	Str titration of error cluster formation:D208E-F211L_5µM_Str_ Rep3	IW_08102018_5Str_rep3	PRM	Panorama		Q Exactive HF				1	1	5x10exp5	60000	150
2D	282	Str titration of error cluster formation:D208E-F211L_6µM_Str_ Rep1	IW_08102018_6Str_rep1	PRM	Panorama		Q Exactive HF				1	1	5x10exp5	60000	150
2D	283	Str titration of error cluster formation:D208E-F211L_6µM_Str_ Rep2	IW_08102018_6Str_rep2	PRM	Panorama		Q Exactive HF				1	1	5x10exp5	60000	150
2D	284	Str titration of error cluster formation:D208E-F211L_6µM_Str_ Rep3	IW_08102018_6Str_rep3	PRM	Panorama		Q Exactive HF				1	1	5x10exp5	60000	150
2D	285	Str titration of error cluster formation:D208E-F211L_7µM_Str_ Rep1	IW_08102018_7Str_rep1	PRM	Panorama		Q Exactive HF				1	1	5x10exp5	60000	150
2D	286	Str titration of error cluster formation:D208E-F211L_7µM_Str_ Rep2	IW_08102018_7Str_rep2	PRM	Panorama		Q Exactive HF				1	1	5x10exp5	60000	150
2D	287	Str titration of error cluster formation:D208E-F211L_7µM_Str_ Rep3	IW_08102018_7Str_rep3	PRM	Panorama		Q Exactive HF				1	1	5x10exp5	60000	150
2D	288	Str titration of error cluster formation:D208E-F211L_8µM_Str_ Rep1	IW_08102018_8Str_rep1	PRM	Panorama		Q Exactive HF				1	1	5x10exp5	60000	150
2D	289	Str titration of error cluster formation:D208E-F211L_8µM_Str_ Rep2	IW_08102018_8Str_rep2	PRM	Panorama		Q Exactive HF				1	1	5x10exp5	60000	150
2D	290	Str titration of error cluster formation:D208E-F211L_8µM_Str_ Rep3	IW_08102018_8Str_rep3	PRM	Panorama		Q Exactive HF				1	1	5x10exp5	60000	150
2D	291	Str titration of error cluster formation:D208E-F211L_10µM_Str_ Rep1	IW_08102018_10Str_rep2	PRM	Panorama		Q Exactive HF				1	1	5x10exp5	60000	150
2D	292	Str titration of error cluster formation:D208E-F211L_10µM_Str_ Rep2	IW_08102018_10Str_rep3	PRM	Panorama		Q Exactive HF				1	1	5x10exp5	60000	150
2D	293	Str titration of error cluster formation:D208E-F211L_12µM_Str_ Rep1	IW_08102018_12Str_rep1	PRM	Panorama		Q Exactive HF				1	1	5x10exp5	60000	150
2D	294	Str titration of error cluster formation:D208E-F211L_12µM_Str_ Rep1	IW_08102018_12Str_rep2	PRM	Panorama		Q Exactive HF				1	1	5x10exp5	60000	150
2D	295	Str titration of error cluster formation:D208E-F211L_12µM_Str_ Rep3	IW_08102018_12Str_rep3	PRM	Panorama		Q Exactive HF				1	1	5x10exp5	60000	150
2D	296	Str titration of error cluster formation:D208E-F211L_16µM_Str_ Rep1	IW_08102018_16Str_rep1	PRM	Panorama		Q Exactive HF				1	1	5x10exp5	60000	150
2D	297	Str titration of error cluster formation:D208E-F211L_16µM_Str_ Rep1	IW_08102018_16Str_rep2	PRM	Panorama		Q Exactive HF				1	1	5x10exp5	60000	150
2D	298	Str titration of error cluster formation:D208E-F211L_16µM_Str_ Rep3	IW_08102018_16Str_rep3	PRM	Panorama		Q Exactive HF				1	1	5x10exp5	60000	150
2D	299	Str titration of error cluster formation:D208E-F211L_32µM_Str_ Rep1	IW_08102018_32Str_rep1	PRM	Panorama		Q Exactive HF				1	1	5x10exp5	60000	150
2D	300	Str titration of error cluster formation:D208E-F211L_32µM_Str_ Rep2	IW_08102018_32Str_rep2	PRM	Panorama		Q Exactive HF				1	1	5x10exp5	60000	150
2D	301	Str titration of error cluster formation:D208E-F211L_32µM_Str_ Rep3	IW_08102018_32Str_rep3	PRM	Panorama		Q Exactive HF				1	1	5x10exp5	60000	150
2E	302	Error clusters with more than two substitutions: T226S-T229S-R231C minus Str	I_Wohlgemuth_16082017_T226S_T229S_R231C_minus	PRM	Panorama		Q Exactive Plus				1	0.7	3x10 exp6	70000	200
2E	303	Error clusters with more than two substitutions: T226S_T229S-R231C plus Str	I_Wohlgemuth_16082017_T226S-T229S_R231C_plus	PRM	Panorama		Q Exactive Plus				1	0.7	3x10 exp6	70000	200
2E	304	Error clusters with more than two substitutions: E260D-F262L-R263C minus Str	I_Wohlgemuth_30082017_E260D_F262L_R263C_minus	PRM	Panorama		Q Exactive Plus				1	0.7	3x10 exp6	70000	200
2E	305	Error clusters with more than two substitutions: E260D-F262L-R263C plus Str	I_Wohlgemuth_30082017_E260D_F262L_R263C_plus	PRM	Panorama		Q Exactive Plus				1	0.7	3x10 exp6	70000	200
2E	306	Error clusters with more than two substitutions: K238N-E241D-E242D-E244D minus Str	I_Wohlgemuth_30082017_K238N_E241D_E242D_E244D_minus	PRM	Panorama		Q Exactive Plus				1	0.7	3x10 exp6	70000	200
2E	307	Error clusters with more than two substitutions: K238N-E241D-E242D-E244D plus Str	I_Wohlgemuth_30082017_K238N_E241D_E242D_E244D_plus	PRM	Panorama		Q Exactive Plus				1	0.7	3x10 exp6	70000	200
2F	308	Error clusters identified in different proteins:DnaK minus Str	IWohlgemuth_10122018_Protein8_minus1	PRM	Panorama		Q Exactive HF-X				1	1	3x10 exp6	60000	200
2F	309	Error clusters identified in different proteins: DnaK plus Str	IWohlgemuth_10122018_Protein8_plus1	PRM	Panorama		Q Exactive HF-X				1	1	3x10 exp6	60000	200
2F	310	Error clusters identified in different proteins: OmpC minus Str	IWohlgemuth_10122018_Protein16_4_minus	PRM	Panorama		Q Exactive HF-X				1	1	3x10 exp6	60000	200
2F	311	Error clusters identified in different proteins: OmpC plus Str	IWohlgemuth_10122018_Protein16_4_plus	PRM	Panorama		Q Exactive HF-X				1	1	3x10 exp6	60000	200
2F	312	Error clusters identified in different proteins: Rl4 minus Str	IWohlgemuth_10122018_Protein40_minus_run3	PRM	Panorama		Q Exactive HF-X				1	1	3x10 exp6	60000	200
2F	313	Error clusters identified in different proteins: Rl4 plus Str	IWohlgemuth_10122018_Protein40_plus_run3	PRM	Panorama		Q Exactive HF-X				1	1	3x10 exp6	60000	200
2F	314	Error clusters identified in different proteins: SodM minus Str	IWohlgemuth_10122018_Protein40_minus_run1	PRM	Panorama		Q Exactive HF-X				1	1	3x10 exp6	60000	200
2F	315	Error clusters identified in different proteins: SodM plus Str	IWohlgemuth_10122018_Protein40_plus_run1	PRM	Panorama		Q Exactive HF-X				1	1	3x10 exp6	60000	200
2F	316	Error clusters identified in different proteins: OmpA minus Str	IWohlgemuth_11122018_Protein24_1_minus	PRM	Panorama		Q Exactive HF-X				1	1	3x10 exp6	60000	200
2F	317	Error clusters identified in different proteins: OmpA plus Str	IWohlgemuth_11122018_Protein24_1_plus	PRM	Panorama		Q Exactive HF-X				1	1	3x10 exp6	60000	200
2F	318	Error clusters identified in different proteins: Odp1 minus Str	IWohlgemuth_10122018_Protein48_minus_20181211102604	PRM	Panorama		Q Exactive HF-X				1	1	3x10 exp6	60000	200
2F	319	Error clusters identified in different proteins: Odp1 plus Str	IWohlgemuth_10122018_Protein48_plus_20181211112536	PRM	Panorama		Q Exactive HF-X				1	1	3x10 exp6	60000	200
2H	320	Error clusters induced by different AGA: no AGA	4_I_Wohlgemuth_010220_no_AGA_1	PRM	on request		Q Exactive HF-X				1	1	10 exp6	120000	200
2H	321	Error clusters induced by different AGA: no AGA	2_I_Wohlgemuth_010220_no_AGA_2	PRM	on request		Q Exactive HF-X				1	1	10 exp6	120000	200
2H	322	Error clusters induced by different AGA: no AGA	3_I_Wohlgemuth_010220_no_AGA_3	PRM	on request		Q Exactive HF-X				1	1	10 exp6	120000	200
2H	323	Error clusters induced by different AGA: Spc	5_I_Wohlgemuth_010220_AGA_var_Spc_1	PRM	on request		Q Exactive HF-X				1	1	10 exp6	120000	200
2H	324	Error clusters induced by different AGA: Spc	6_I_Wohlgemuth_010220_AGA_var_Spc_2	PRM	on request		Q Exactive HF-X				1	1	10 exp6	120000	200
2H	325	Error clusters induced by different AGA: Spc	7_I_Wohlgemuth_010220_AGA_var_Spc_3	PRM	on request		Q Exactive HF-X				1	1	10 exp6	120000	200
2H	326	Error clusters induced by different AGA: Str	8_I_Wohlgemuth_010220_AGA_var_STR_quant1	PRM	Panorama		Q Exactive HF-X				1	1	10 exp6	120000	200
2H	327	Error clusters induced by different AGA: Str	9_I_Wohlgemuth_010220_AGA_var_STR_quant2	PRM	Panorama		Q Exactive HF-X				1	1	10 exp6	120000	200
2H	328	Error clusters induced by different AGA: Str	10_I_Wohlgemuth_010220_AGA_var_STR_quant3	PRM	Panorama		Q Exactive HF-X				1	1	10 exp6	120000	200
2H	329	Error clusters induced by different AGA: DHMS	11_I_Wohlgemuth_010220_AGA_var_DHMS_1	PRM	Panorama		Q Exactive HF-X				1	1	10 exp6	120000	200
2H	330	Error clusters induced by different AGA: DHMS	12_I_Wohlgemuth_010220_AGA_var_DHMS_2	PRM	Panorama		Q Exactive HF-X				1	1	10 exp6	120000	200
2H	331	Error clusters induced by different AGA: DHMS	13_I_Wohlgemuth_010220_AGA_var_DHMS_3	PRM	Panorama		Q Exactive HF-X				1	1	10 exp6	120000	200
2H	332	Error clusters induced by different AGA: Apr	14_I_Wohlgemuth_010220_AGA_var_Apr1	PRM	Panorama		Q Exactive HF-X				1	1	10 exp6	120000	200
2H	333	Error clusters induced by different AGA: Apr	15_I_Wohlgemuth_010220_AGA_var_Apr2	PRM	Panorama		Q Exactive HF-X				1	1	10 exp6	120000	200
2H	334	Error clusters induced by different AGA: Apr	16_I_Wohlgemuth_010220_AGA_var_Apr3	PRM	Panorama		Q Exactive HF-X				1	1	10 exp6	120000	200
2H	335	Error clusters induced by different AGA: HygB	17_I_Wohlgemuth_010220_AGA_var_Hyg_1	PRM	on request		Q Exactive HF-X				1	1	10 exp6	120000	200
2H	336	Error clusters induced by different AGA: HygB	18_I_Wohlgemuth_010220_AGA_var_Hyg_2	PRM	on request		Q Exactive HF-X				1	1	10 exp6	120000	200
2H	337	Error clusters induced by different AGA: HygB	19_I_Wohlgemuth_010220_AGA_var_Hyg_3	PRM	on request		Q Exactive HF-X				1	1	10 exp6	120000	200
2H	338	Error clusters induced by different AGA: Nea	20_I_Wohlgemuth_030220_AGA_Nea_1	PRM	Panorama		Q Exactive HF-X				1	1	10 exp6	120000	200
2H	339	Error clusters induced by different AGA: Nea	21_I_Wohlgemuth_030220_AGA_Nea_2	PRM	Panorama		Q Exactive HF-X				1	1	10 exp6	120000	200
2H	340	Error clusters induced by different AGA: Nea	22_I_Wohlgemuth_030220_AGA_Nea_3	PRM	Panorama		Q Exactive HF-X				1	1	10 exp6	120000	200
2H	341	Error clusters induced by different AGA: Neo	I_Wohlgemuth_030220_AGA_NeoB1	PRM	Panorama		Q Exactive HF-X				1	1	10 exp6	120000	200
2H	342	Error clusters induced by different AGA: Neo	I_Wohlgemuth_030220_AGA_NeoB2	PRM	Panorama		Q Exactive HF-X				1	1	10 exp6	120000	200
2H	343	Error clusters induced by different AGA: Neo	I_Wohlgemuth_030220_AGA_NeoB3	PRM	Panorama		Q Exactive HF-X				1	1	10 exp6	120000	200
2H	344	Error clusters induced by different AGA: Par	I_Wohlgemuth_010220_AGA_var_Par_rep1	PRM	Panorama		Q Exactive HF-X				1	1	10 exp6	120000	200
2H	345	Error clusters induced by different AGA: Par	I_Wohlgemuth_010220_AGA_var_Par_rep2	PRM	Panorama		Q Exactive HF-X				1	1	10 exp6	120000	200
2H	346	Error clusters induced by different AGA: Par	I_Wohlgemuth_010220_AGA_var_Par_rep3	PRM	Panorama		Q Exactive HF-X				1	1	10 exp6	120000	200
2H	347	Error clusters induced by different AGA: Gen	I_Wohlgemuth_010220_AGA_var_Gen2_Rep1	PRM	Panorama		Q Exactive HF-X				1	1	10 exp6	120000	200
2H	348	Error clusters induced by different AGA: Gen	I_Wohlgemuth_010220_AGA_var_Gen2_Rep2	PRM	Panorama		Q Exactive HF-X				1	1	10 exp6	120000	200
2H	349	Error clusters induced by different AGA: Gen	I_Wohlgemuth_010220_AGA_var_Gen2_Rep3	PRM	Panorama		Q Exactive HF-X				1	1	10 exp6	120000	200
2H	350	Error clusters induced by different AGA: G418	I_Wohlgemuth_030220_AGA_G418_1_new_sample	PRM	on request		Q Exactive HF-X				1	1	10 exp6	120000	200
2H	351	Error clusters induced by different AGA: G418	I_Wohlgemuth_030220_AGA_G418_2_new_sample	PRM	on request		Q Exactive HF-X				1	1	10 exp6	120000	200
2H	352	Error clusters induced by different AGA: G418	I_Wohlgemuth_030220_AGA_G418_3_new_sample	PRM	on request		Q Exactive HF-X				1	1	10 exp6	120000	200
2H	353	Error clusters induced by different AGA: Sis	I_Wohlgemuth_010220_AGA_var_Siso1	PRM	Panorama		Q Exactive HF-X				1	1	10 exp6	120000	200
2H	354	Error clusters induced by different AGA: Sis	I_Wohlgemuth_010220_AGA_var_Siso2	PRM	Panorama		Q Exactive HF-X				1	1	10 exp6	120000	200
2H	355	Error clusters induced by different AGA: Sis	I_Wohlgemuth_010220_AGA_var_Siso3	PRM	Panorama		Q Exactive HF-X				1	1	10 exp6	120000	200
2H	356	Error clusters induced by different AGA: Tob	I_Wohlgemuth_030220_AGA_Tob1	PRM	Panorama		Q Exactive HF-X				1	1	10 exp6	120000	200
2H	357	Error clusters induced by different AGA: Tob	I_Wohlgemuth_030220_AGA_Tob2	PRM	Panorama		Q Exactive HF-X				1	1	10 exp6	120000	200
2H	358	Error clusters induced by different AGA: Tob	I_Wohlgemuth_030220_AGA_Tob3	PRM	Panorama		Q Exactive HF-X				1	1	10 exp6	120000	200
2H	359	Error clusters induced by different AGA: KanA	I_Wohlgemuth_050220_AGA_KanA1_4	PRM	Panorama		Q Exactive HF-X				1	1	10 exp6	120000	200
2H	360	Error clusters induced by different AGA: KanA	I_Wohlgemuth_050220_AGA_KanA1_5	PRM	Panorama		Q Exactive HF-X				1	1	10 exp6	120000	200
2H	361	Error clusters induced by different AGA: KanA	I_Wohlgemuth_050220_AGA_KanA1_6	PRM	Panorama		Q Exactive HF-X				1	1	10 exp6	120000	200
2H	362	Error clusters induced by different AGA: KanA	I_Wohlgemuth_030220_AGA_KanB1	PRM	Panorama		Q Exactive HF-X				1	1	10 exp6	120000	200
2H	363	Error clusters induced by different AGA: KanA	I_Wohlgemuth_030220_AGA_KanB2	PRM	Panorama		Q Exactive HF-X				1	1	10 exp6	120000	200
2H	364	Error clusters induced by different AGA: KanA	I_Wohlgemuth_030220_AGA_KanB2	PRM	Panorama		Q Exactive HF-X				1	1	10 exp6	120000	200
2H	365	Error clusters induced by different AGA: Ami	I_Wohlgemuth_010220_AGA_var_no_Ami8_1	PRM	on request		Q Exactive HF-X				1	1	10 exp6	120000	200
2H	366	Error clusters induced by different AGA: Ami	I_Wohlgemuth_010220_AGA_var_no_Ami8_1	PRM	on request		Q Exactive HF-X				1	1	10 exp6	120000	200
2H	367	Error clusters induced by different AGA: Ami	I_Wohlgemuth_010220_AGA_var_no_Ami8_3	PRM	on request		Q Exactive HF-X				1	1	10 exp6	120000	200
3A/B/C	368	Apramycin induces proteotoxic misreading	I_Wohlgemuth_111219_no_AGA_20191212124153	DDA	PRIDE, Panorama	quantification run, Top10	Q Exactive HF-X	3x10exp6	120000	100	2	1	10exp5	15000	150
3A/B/C	369	Apramycin induces proteotoxic misreading	I_Wohlgemuth_111219_2Apr_1	DDA	PRIDE, Panorama	quantification run, Top10	Q Exactive HF-X	3x10exp6	120000	100	2	1	10exp5	15000	150
3A/B/C	370	Apramycin induces proteotoxic misreading	I_Wohlgemuth_111219_4Apr_1	DDA	PRIDE, Panorama	quantification run, Top10	Q Exactive HF-X	3x10exp6	120000	100	2	1	10exp5	15000	150
3A/B/C	371	Apramycin induces proteotoxic misreading	I_Wohlgemuth_111219_8Apr_1	DDA	PRIDE, Panorama	quantification run, Top10	Q Exactive HF-X	3x10exp6	120000	100	2	1	10exp5	15000	150
3A/B/C	372	Apramycin induces proteotoxic misreading	I_Wohlgemuth_111219_16Apr_1	DDA	PRIDE, Panorama	quantification run, Top10	Q Exactive HF-X	3x10exp6	120000	100	2	1	10exp5	15000	150
3A/B/C	373	Apramycin induces proteotoxic misreading	I_Wohlgemuth_111219_8Str_1	DDA	PRIDE, Panorama	quantification run, Top10	Q Exactive HF-X	3x10exp6	120000	100	2	1	10exp5	15000	150
3A/B/C	374	Apramycin induces proteotoxic misreading	I_Wohlgemuth_111219_no_AGA_2	DDA	PRIDE, Panorama	quantification run, Top10	Q Exactive HF-X	3x10exp6	120000	100	2	1	10exp5	15000	150
3A/B/C	375	Apramycin induces proteotoxic misreading	I_Wohlgemuth_111219_2Apr_2	DDA	PRIDE, Panorama	quantification run, Top10	Q Exactive HF-X	3x10exp6	120000	100	2	1	10exp5	15000	150
3A/B/C	376	Apramycin induces proteotoxic misreading	I_Wohlgemuth_111219_4Apr_2	DDA	PRIDE, Panorama	quantification run, Top10	Q Exactive HF-X	3x10exp6	120000	100	2	1	10exp5	15000	150
3A/B/C	377	Apramycin induces proteotoxic misreading	I_Wohlgemuth_111219_8Apr_2	DDA	PRIDE, Panorama	quantification run, Top10	Q Exactive HF-X	3x10exp6	120000	100	2	1	10exp5	15000	150
3A/B/C	378	Apramycin induces proteotoxic misreading	I_Wohlgemuth_111219_16Apr_2	DDA	PRIDE, Panorama	quantification run, Top10	Q Exactive HF-X	3x10exp6	120000	100	2	1	10exp5	15000	150
3A/B/C	379	Apramycin induces proteotoxic misreading	I_Wohlgemuth_111219_8Str_2	DDA	PRIDE, Panorama	quantification run, Top10	Q Exactive HF-X	3x10exp6	120000	100	2	1	10exp5	15000	150
3A/B/C	380	Apramycin induces proteotoxic misreading	I_Wohlgemuth_111219_no_AGA_3	DDA	PRIDE, Panorama	quantification run, Top10	Q Exactive HF-X	3x10exp6	120000	100	2	1	10exp5	15000	150
3A/B/C	381	Apramycin induces proteotoxic misreading	I_Wohlgemuth_111219_2Apr_3	DDA	PRIDE, Panorama	quantification run, Top10	Q Exactive HF-X	3x10exp6	120000	100	2	1	10exp5	15000	150
3A/B/C	382	Apramycin induces proteotoxic misreading	I_Wohlgemuth_111219_4Apr_3	DDA	PRIDE, Panorama	quantification run, Top10	Q Exactive HF-X	3x10exp6	120000	100	2	1	10exp5	15000	150
3A/B/C	383	Apramycin induces proteotoxic misreading	I_Wohlgemuth_111219_8Apr_3	DDA	PRIDE, Panorama	quantification run, Top10	Q Exactive HF-X	3x10exp6	120000	100	2	1	10exp5	15000	150
3A/B/C	384	Apramycin induces proteotoxic misreading	I_Wohlgemuth_111219_16Apr_3	DDA	PRIDE, Panorama	quantification run, Top10	Q Exactive HF-X	3x10exp6	120000	100	2	1	10exp5	15000	150
3A/B/C	385	Apramycin induces proteotoxic misreading	I_Wohlgemuth_111219_8Str_3	DDA	PRIDE, Panorama	quantification run, Top10	Q Exactive HF-X	3x10exp6	120000	100	2	1	10exp5	15000	150
3A/B/C	386	Apramycin induces proteotoxic misreading	I_Wohlgemuth_111219_no_AGA_3_20191213163603	DDA	PRIDE, Panorama	identificationn run, Top10	Q Exactive HF-X	3x10exp6	120000	100	2	1	10exp5	15000	150
3A/B/C	387	Apramycin induces proteotoxic misreading	I_Wohlgemuth_111219_2Apr_3_20191213180537	DDA	PRIDE, Panorama	identificationn run, Top10	Q Exactive HF-X	3x10exp6	120000	100	2	1	10exp5	15000	150
3A/B/C	388	Apramycin induces proteotoxic misreading	I_Wohlgemuth_111219_4Apr_3_20191213193508	DDA	PRIDE, Panorama	identificationn run, Top10	Q Exactive HF-X	3x10exp6	120000	100	2	1	10exp5	15000	150
3A/B/C	389	Apramycin induces proteotoxic misreading	I_Wohlgemuth_111219_8Apr_3_20191213210520	DDA	PRIDE, Panorama	identificationn run, Top10	Q Exactive HF-X	3x10exp6	120000	100	2	1	10exp5	15000	150
3A/B/C	390	Apramycin induces proteotoxic misreading	I_Wohlgemuth_111219_16Apr_3_20191213223451	DDA	PRIDE, Panorama	identificationn run, Top10	Q Exactive HF-X	3x10exp6	120000	100	2	1	10exp5	15000	150
3A/B/C	391	Apramycin induces proteotoxic misreading	I_Wohlgemuth_111219_8Str_3_20191214000422	DDA	PRIDE, Panorama	identificationn run, Top10	Q Exactive HF-X	3x10exp6	120000	100	2	1	10exp5	15000	150
3A/B/C	392	Apramycin induces proteotoxic misreading	I_Wohlgemuth_111219_10Str_1	DDA	PRIDE, Panorama	quantification run, Top10	Q Exactive HF-X	3x10exp6	120000	100	2	1	10exp5	15000	150
3A/B/C	393	Apramycin induces proteotoxic misreading	I_Wohlgemuth_111219_12Str_1	DDA	PRIDE, Panorama	quantification run, Top10	Q Exactive HF-X	3x10exp6	120000	100	2	1	10exp5	15000	150
3A/B/C	394	Apramycin induces proteotoxic misreading	I_Wohlgemuth_111219_10Str_2	DDA	PRIDE, Panorama	quantification run, Top10	Q Exactive HF-X	3x10exp6	120000	100	2	1	10exp5	15000	150
3A/B/C	395	Apramycin induces proteotoxic misreading	I_Wohlgemuth_111219_12Str_2	DDA	PRIDE, Panorama	quantification run, Top10	Q Exactive HF-X	3x10exp6	120000	100	2	1	10exp5	15000	150
3A/B/C	396	Apramycin induces proteotoxic misreading	I_Wohlgemuth_111219_10Str_3	DDA	PRIDE, Panorama	quantification run, Top10	Q Exactive HF-X	3x10exp6	120000	100	2	1	10exp5	15000	150
3A/B/C	397	Apramycin induces proteotoxic misreading	I_Wohlgemuth_111219_12Str_3	DDA	PRIDE, Panorama	quantification run, Top10	Q Exactive HF-X	3x10exp6	120000	100	2	1	10exp5	15000	150
3A/B/C	398	Apramycin induces proteotoxic misreading	I_Wohlgemuth_111219_10Str_ident	DDA	PRIDE, Panorama	identification run, Top30	Q Exactive HF-X	3x10exp6	60000	100	1	1	10exp5	15000	100
3A/B/C	399	Apramycin induces proteotoxic misreading	I_Wohlgemuth_111219_12Str_ident	DDA	PRIDE, Panorama	identification run, Top30	Q Exactive HF-X	3x10exp6	60000	100	1	1.5	10exp5	15000	100
3A/B/C	400	Apramycin induces proteotoxic misreading	I_Wohlgemuth_111219_no_AGA_ident	DDA	PRIDE, Panorama	identification run, Top30	Q Exactive HF-X	3x10exp6	60000	100	1	1.5	10exp5	15000	100
3A/B/C	401	Apramycin induces proteotoxic misreading	I_Wohlgemuth_111219_2Apr_ident	DDA	PRIDE, Panorama	identification run, Top30	Q Exactive HF-X	3x10exp6	60000	100	1	1.5	10exp5	15000	100
3A/B/C	402	Apramycin induces proteotoxic misreading	I_Wohlgemuth_111219_4Apr_ident	DDA	PRIDE, Panorama	identification run, Top30	Q Exactive HF-X	3x10exp6	60000	100	1	1.5	10exp5	15000	100
3A/B/C	403	Apramycin induces proteotoxic misreading	I_Wohlgemuth_111219_8Apr_ident	DDA	PRIDE, Panorama	identification run, Top30	Q Exactive HF-X	3x10exp6	60000	100	1	1.5	10exp5	15000	100
3A/B/C	404	Apramycin induces proteotoxic misreading	I_Wohlgemuth_111219_16Apr Ident	DDA	PRIDE, Panorama	identification run, Top30	Q Exactive HF-X	3x10exp6	60000	100	1	1.5	10exp5	15000	100
3A/B/C	405	Apramycin induces proteotoxic misreading	I_Wohlgemuth_111219_8Str_ident	DDA	PRIDE, Panorama	identification run, Top30	Q Exactive HF-X	3x10exp6	60000	100	1	1.5	10exp5	15000	100
3D	406	Apramycin induces the heat shock response	RGarofalo_150816_n7_apr_proteomechange_0_Rep1	SRM	on request		TSQ Quantiva									1	0.7	0.7	3	IbpB,IbpA, RpoH, EF-Tu, L10
3D	407	Apramycin induces the heat shock response	RGarofalo_150816_n7_Apr_proteomechange_0,5_Rep1	SRM	on request		TSQ Quantiva									1	0.7	0.7	3	IbpB,IbpA, RpoH, EF-Tu, L10
3D	408	Apramycin induces the heat shock response	RGarofalo_150816_n7_Apr_proteomechange_1_Rep1	SRM	on request		TSQ Quantiva									1	0.7	0.7	3	IbpB,IbpA, RpoH, EF-Tu, L10
3D	409	Apramycin induces the heat shock response	RGarofalo_150816_n7_Apr_proteomechange_2_Rep1	SRM	on request		TSQ Quantiva									1	0.7	0.7	3	IbpB,IbpA, RpoH, EF-Tu, L10
3D	410	Apramycin induces the heat shock response	RGarofalo_150816_n7_Apr_proteomechange_4_Rep1	SRM	on request		TSQ Quantiva									1	0.7	0.7	3	IbpB,IbpA, RpoH, EF-Tu, L10
3D	411	Apramycin induces the heat shock response	RGarofalo_150816_n7_Apr_proteomechange_8_Rep1	SRM	on request		TSQ Quantiva									1	0.7	0.7	3	IbpB,IbpA, RpoH, EF-Tu, L10
3D	412	Apramycin induces the heat shock response	RGarofalo_150816_n7_Apr_proteomechange_16_Rep1	SRM	on request		TSQ Quantiva									1	0.7	0.7	3	IbpB,IbpA, RpoH, EF-Tu, L10
3D	413	Apramycin induces the heat shock response	RGarofalo_150816_n7_Apr_proteomechange_32_Rep1	SRM	on request		TSQ Quantiva									1	0.7	0.7	3	IbpB,IbpA, RpoH, EF-Tu, L10
3D	414	Apramycin induces the heat shock response	RGarofalo_150816_n7_Apr_proteomechange_0_Rep2	SRM	on request		TSQ Quantiva									1	0.7	0.7	3	IbpB,IbpA, RpoH, EF-Tu, L10
3D	415	Apramycin induces the heat shock response	RGarofalo_150816_n7_Apr_proteomechange_0,5_Rep2	SRM	on request		TSQ Quantiva									1	0.7	0.7	3	IbpB,IbpA, RpoH, EF-Tu, L10
3D	416	Apramycin induces the heat shock response	RGarofalo_150816_n7_Apr_proteomechange_1_Rep2	SRM	on request		TSQ Quantiva									1	0.7	0.7	3	IbpB,IbpA, RpoH, EF-Tu, L10
3D	417	Apramycin induces the heat shock response	RGarofalo_150816_n7_Apr_proteomechange_2_Rep2	SRM	on request		TSQ Quantiva									1	0.7	0.7	3	IbpB,IbpA, RpoH, EF-Tu, L10
3D	418	Apramycin induces the heat shock response	RGarofalo_150816_n7_Apr_proteomechange_4_Rep2	SRM	on request		TSQ Quantiva									1	0.7	0.7	3	IbpB,IbpA, RpoH, EF-Tu, L10
3D	419	Apramycin induces the heat shock response	RGarofalo_150816_n7_Apr_proteomechange_8_Rep2	SRM	on request		TSQ Quantiva									1	0.7	0.7	3	IbpB,IbpA, RpoH, EF-Tu, L10
3D	420	Apramycin induces the heat shock response	RGarofalo_150816_n7_Apr_proteomechange_16_Rep2	SRM	on request		TSQ Quantiva									1	0.7	0.7	3	IbpB,IbpA, RpoH, EF-Tu, L10
3D	421	Apramycin induces the heat shock response	RGarofalo_150816_n7_Apr_proteomechange_32_Rep2	SRM	on request		TSQ Quantiva									1	0.7	0.7	3	IbpB,IbpA, RpoH, EF-Tu, L10
3D	422	Apramycin induces the heat shock response	RGarofalo_150816_n7_Apr_proteomechange_0_Rep3	SRM	on request		TSQ Quantiva									1	0.7	0.7	3	IbpB,IbpA, RpoH, EF-Tu, L10
3D	423	Apramycin induces the heat shock response	RGarofalo_150816_n7_Apr_proteomechange_0,5_Rep3	SRM	on request		TSQ Quantiva									1	0.7	0.7	3	IbpB,IbpA, RpoH, EF-Tu, L10
3D	424	Apramycin induces the heat shock response	RGarofalo_150816_n7_Apr_proteomechange_12_Rep3	SRM	on request		TSQ Quantiva									1	0.7	0.7	3	IbpB,IbpA, RpoH, EF-Tu, L10
3D	425	Apramycin induces the heat shock response	RGarofalo_150816_n7_Apr_proteomechange_22_Rep3	SRM	on request		TSQ Quantiva									1	0.7	0.7	3	IbpB,IbpA, RpoH, EF-Tu, L10
3D	426	Apramycin induces the heat shock response	RGarofalo_180816_n7_Apr_proteomechange_4_Rep3	SRM	on request		TSQ Quantiva									1	0.7	0.7	3	IbpB,IbpA, RpoH, EF-Tu, L10
3D	427	Apramycin induces the heat shock response	RGarofalo_150816_n7_Apr_proteomechange_8_Rep3	SRM	on request		TSQ Quantiva									1	0.7	0.7	3	IbpB,IbpA, RpoH, EF-Tu, L10
3D	428	Apramycin induces the heat shock response	RGarofalo_150816_n7_Apr_proteomechange_16_Rep3	SRM	on request		TSQ Quantiva									1	0.7	0.7	3	IbpB,IbpA, RpoH, EF-Tu, L10
3D	429	Apramycin induces the heat shock response	RGarofalo_150816_n7_Apr_proteomechange_32_Rep3	SRM	on request		TSQ Quantiva									1	0.7	0.7	3	IbpB,IbpA, RpoH, EF-Tu, L10
3D	430	Apramycin induces the heat shock response	RGarofalo_150816_n0_str_proteomechange_0_Rep1	SRM	on request		TSQ Quantiva									1	0.7	0.7	3	IbpB,IbpA, RpoH, EF-Tu, L10
3D	431	Apramycin induces the heat shock response	RGarofalo_150816_n0_Str_proteomechange_0,5_Rep1	SRM	on request		TSQ Quantiva									1	0.7	0.7	3	IbpB,IbpA, RpoH, EF-Tu, L10
3D	432	Apramycin induces the heat shock response	RGarofalo_150816_n0_str_proteomechange_1_Rep1	SRM	on request		TSQ Quantiva									1	0.7	0.7	3	IbpB,IbpA, RpoH, EF-Tu, L10
3D	433	Apramycin induces the heat shock response	RGarofalo_150816_n0_str_proteomechange_2_Rep1	SRM	on request		TSQ Quantiva									1	0.7	0.7	3	IbpB,IbpA, RpoH, EF-Tu, L10
3D	434	Apramycin induces the heat shock response	RGarofalo_150816_n0_str_proteomechange_4_Rep1	SRM	on request		TSQ Quantiva									1	0.7	0.7	3	IbpB,IbpA, RpoH, EF-Tu, L10
3D	435	Apramycin induces the heat shock response	RGarofalo_150816_n0_str_proteomechange_6_Rep1	SRM	on request		TSQ Quantiva									1	0.7	0.7	3	IbpB,IbpA, RpoH, EF-Tu, L10
3D	436	Apramycin induces the heat shock response	RGarofalo_150816_n0_Str_proteomechange_8_Rep1	SRM	on request		TSQ Quantiva									1	0.7	0.7	3	IbpB,IbpA, RpoH, EF-Tu, L10
3D	437	Apramycin induces the heat shock response	RGarofalo_150816_n0_str_proteomechange_10_Rep1	SRM	on request		TSQ Quantiva									1	0.7	0.7	3	IbpB,IbpA, RpoH, EF-Tu, L10
3D	438	Apramycin induces the heat shock response	RGarofalo_150816_n0_str_proteomechange_12_Rep1	SRM	on request		TSQ Quantiva									1	0.7	0.7	3	IbpB,IbpA, RpoH, EF-Tu, L10
3D	439	Apramycin induces the heat shock response	RGarofalo_150816_n0_str_proteomechange_16_Rep1	SRM	on request		TSQ Quantiva									1	0.7	0.7	3	IbpB,IbpA, RpoH, EF-Tu, L10
3D	440	Apramycin induces the heat shock response	RGarofalo_150816_n0_str_proteomechange_0_Rep2	SRM	on request		TSQ Quantiva									1	0.7	0.7	3	IbpB,IbpA, RpoH, EF-Tu, L10
3D	441	Apramycin induces the heat shock response	RGarofalo_150816_n0_Str_proteomechange_0,5_Rep2	SRM	on request		TSQ Quantiva									1	0.7	0.7	3	IbpB,IbpA, RpoH, EF-Tu, L10
3D	442	Apramycin induces the heat shock response	RGarofalo_150816_n0_str_proteomechange_1_Rep2	SRM	on request		TSQ Quantiva									1	0.7	0.7	3	IbpB,IbpA, RpoH, EF-Tu, L10
3D	443	Apramycin induces the heat shock response	RGarofalo_150816_n0_str_proteomechange_2_Rep2	SRM	on request		TSQ Quantiva									1	0.7	0.7	3	IbpB,IbpA, RpoH, EF-Tu, L10
3D	444	Apramycin induces the heat shock response	RGarofalo_150816_n0_str_proteomechange_4_Rep2	SRM	on request		TSQ Quantiva									1	0.7	0.7	3	IbpB,IbpA, RpoH, EF-Tu, L10
3D	445	Apramycin induces the heat shock response	RGarofalo_150816_n0_str_proteomechange_6_Rep2	SRM	on request		TSQ Quantiva									1	0.7	0.7	3	IbpB,IbpA, RpoH, EF-Tu, L10
3D	446	Apramycin induces the heat shock response	RGarofalo_150816_n0_Str_proteomechange_8_Rep2	SRM	on request		TSQ Quantiva									1	0.7	0.7	3	IbpB,IbpA, RpoH, EF-Tu, L10
3D	447	Apramycin induces the heat shock response	RGarofalo_150816_n0_str_proteomechange_10_Rep2	SRM	on request		TSQ Quantiva									1	0.7	0.7	3	IbpB,IbpA, RpoH, EF-Tu, L10
3D	448	Apramycin induces the heat shock response	RGarofalo_150816_n0_str_proteomechange_12_Rep2	SRM	on request		TSQ Quantiva									1	0.7	0.7	3	IbpB,IbpA, RpoH, EF-Tu, L10
3D	449	Apramycin induces the heat shock response	RGarofalo_150816_n0_str_proteomechange_16_Rep2	SRM	on request		TSQ Quantiva									1	0.7	0.7	3	IbpB,IbpA, RpoH, EF-Tu, L10
3D	450	Apramycin induces the heat shock response	RGarofalo_150816_n0_str_proteomechange_0_Rep3	SRM	on request		TSQ Quantiva									1	0.7	0.7	3	IbpB,IbpA, RpoH, EF-Tu, L10
3D	451	Apramycin induces the heat shock response	RGarofalo_150816_n0_Str_proteomechange_0,5_Rep3	SRM	on request		TSQ Quantiva									1	0.7	0.7	3	IbpB,IbpA, RpoH, EF-Tu, L10
3D	452	Apramycin induces the heat shock response	RGarofalo_150816_n0_str_proteomechange_1_Rep3	SRM	on request		TSQ Quantiva									1	0.7	0.7	3	IbpB,IbpA, RpoH, EF-Tu, L10
3D	453	Apramycin induces the heat shock response	RGarofalo_150816_n0_str_proteomechange_2_Rep3	SRM	on request		TSQ Quantiva									1	0.7	0.7	3	IbpB,IbpA, RpoH, EF-Tu, L10
3D	454	Apramycin induces the heat shock response	RGarofalo_150816_n0_str_proteomechange_4_Rep3	SRM	on request		TSQ Quantiva									1	0.7	0.7	3	IbpB,IbpA, RpoH, EF-Tu, L10
3D	455	Apramycin induces the heat shock response	RGarofalo_150816_n0_str_proteomechange_6_Rep3	SRM	on request		TSQ Quantiva									1	0.7	0.7	3	IbpB,IbpA, RpoH, EF-Tu, L10
3D	456	Apramycin induces the heat shock response	RGarofalo_150816_n0_Str_proteomechange_8_Rep3	SRM	on request		TSQ Quantiva									1	0.7	0.7	3	IbpB,IbpA, RpoH, EF-Tu, L10
3D	457	Apramycin induces the heat shock response	RGarofalo_150816_n0_str_proteomechange_10_Rep3	SRM	on request		TSQ Quantiva									1	0.7	0.7	3	IbpB,IbpA, RpoH, EF-Tu, L10
3D	458	Apramycin induces the heat shock response	RGarofalo_150816_n0_str_proteomechange_12_Rep3	SRM	on request		TSQ Quantiva									1	0.7	0.7	3	IbpB,IbpA, RpoH, EF-Tu, L10
3D	459	Apramycin induces the heat shock response	RGarofalo_150816_n0_str_proteomechange_16_Rep3	SRM	on request		TSQ Quantiva									1	0.7	0.7	3	IbpB,IbpA, RpoH, EF-Tu, L10
4A	460	QRAS detected error cluster Str	RG_251018_002_RP_neutral_G_22	SRM	on request		TSQ Quantiva									1	0.7	0.7	3	E241D, E242D, E244D, E241D-E242D, E241D-E242D-E244D,F305L, E306D,E308D,Y310H, F305L-E306D, E306D-E308D, E306D-Y310H, E308D-Y310H, E306D-E308D-Y310H
4A	461	QRAS detected error cluster Str	RG_251018_002_RP_neutral_F_20_E308D	SRM	on request		TSQ Quantiva									1	0.7	0.7	3	E241D, E242D, E244D, E241D-E242D, E241D-E242D-E244D,F305L, E306D,E308D,Y310H, F305L-E306D, E306D-E308D, E306D-Y310H, E308D-Y310H, E306D-E308D-Y310H
4A	462	QRAS detected error cluster Str	RG_251018_002_RP_neutral_G_20_E308D	SRM	on request		TSQ Quantiva									1	0.7	0.7	3	E241D, E242D, E244D, E241D-E242D, E241D-E242D-E244D,F305L, E306D,E308D,Y310H, F305L-E306D, E306D-E308D, E306D-Y310H, E308D-Y310H, E306D-E308D-Y310H
4A	463	QRAS detected error cluster Str	RG_251018_002_RP_neutral_F_21_E306D	SRM	on request		TSQ Quantiva									1	0.7	0.7	3	E241D, E242D, E244D, E241D-E242D, E241D-E242D-E244D,F305L, E306D,E308D,Y310H, F305L-E306D, E306D-E308D, E306D-Y310H, E308D-Y310H, E306D-E308D-Y310H
4A	464	QRAS detected error cluster Str	RG_251018_002_RP_neutral_G_21_E306D	SRM	on request		TSQ Quantiva									1	0.7	0.7	3	E241D, E242D, E244D, E241D-E242D, E241D-E242D-E244D,F305L, E306D,E308D,Y310H, F305L-E306D, E306D-E308D, E306D-Y310H, E308D-Y310H, E306D-E308D-Y310H
4A	465	QRAS detected error cluster Str	RG_251018_002_RP_neutral_H_28_E308D	SRM	on request		TSQ Quantiva									1	0.7	0.7	3	E241D, E242D, E244D, E241D-E242D, E241D-E242D-E244D,F305L, E306D,E308D,Y310H, F305L-E306D, E306D-E308D, E306D-Y310H, E308D-Y310H, E306D-E308D-Y310H
4A	466	QRAS detected error cluster Str	RG_251018_002_RP_neutral_H_29_E306D	SRM	on request		TSQ Quantiva									1	0.7	0.7	3	E241D, E242D, E244D, E241D-E242D, E241D-E242D-E244D,F305L, E306D,E308D,Y310H, F305L-E306D, E306D-E308D, E306D-Y310H, E308D-Y310H, E306D-E308D-Y310H
4A	467	QRAS detected error cluster Str	RG_031118_002_F_RP_acidic_1_38	SRM	on request		TSQ Quantiva									1	0.7	0.7	3	E241D, E242D, E244D, E241D-E242D, E241D-E242D-E244D,F305L, E306D,E308D,Y310H, F305L-E306D, E306D-E308D, E306D-Y310H, E308D-Y310H, E306D-E308D-Y310H
4A	468	QRAS detected error cluster Str	RG_031118_002_F_RP_acidic_1_41	SRM	on request		TSQ Quantiva									1	0.7	0.7	3	E241D, E242D, E244D, E241D-E242D, E241D-E242D-E244D,F305L, E306D,E308D,Y310H, F305L-E306D, E306D-E308D, E306D-Y310H, E308D-Y310H, E306D-E308D-Y310H
4A	469	QRAS detected error cluster Str	RG_031118_002_H_RP_acidic_41	SRM	on request		TSQ Quantiva									1	0.7	0.7	3	E241D, E242D, E244D, E241D-E242D, E241D-E242D-E244D,F305L, E306D,E308D,Y310H, F305L-E306D, E306D-E308D, E306D-Y310H, E308D-Y310H, E306D-E308D-Y310H
4A	470	QRAS detected error cluster Str	RG_051118_002_F_RP_acidic_2_40_E306DE308D	SRM	on request		TSQ Quantiva									1	0.7	0.7	3	E241D, E242D, E244D, E241D-E242D, E241D-E242D-E244D,F305L, E306D,E308D,Y310H, F305L-E306D, E306D-E308D, E306D-Y310H, E308D-Y310H, E306D-E308D-Y310H
4A	471	QRAS detected error cluster Str	RG_051218_003_EFTu_1_acidic_38_6	SRM	on request		TSQ Quantiva									1	0.7	0.7	3	E241D, E242D, E244D, E241D-E242D, E241D-E242D-E244D,F305L, E306D,E308D,Y310H, F305L-E306D, E306D-E308D, E306D-Y310H, E308D-Y310H, E306D-E308D-Y310H
4A	472	QRAS detected error cluster Str	RG_061118_002_G_RP_acidic_41	SRM	on request		TSQ Quantiva									1	0.7	0.7	3	E241D, E242D, E244D, E241D-E242D, E241D-E242D-E244D,F305L, E306D,E308D,Y310H, F305L-E306D, E306D-E308D, E306D-Y310H, E308D-Y310H, E306D-E308D-Y310H
4A	473	QRAS detected error cluster Str	RG_051118_002_H_RP_acidic_40	SRM	on request		TSQ Quantiva									1	0.7	0.7	3	E241D, E242D, E244D, E241D-E242D, E241D-E242D-E244D,F305L, E306D,E308D,Y310H, F305L-E306D, E306D-E308D, E306D-Y310H, E308D-Y310H, E306D-E308D-Y310H
4A	474	QRAS detected error cluster Str	RG_071118_002_G_RP_acidic_39_242	SRM	on request		TSQ Quantiva									1	0.7	0.7	3	E241D, E242D, E244D, E241D-E242D, E241D-E242D-E244D,F305L, E306D,E308D,Y310H, F305L-E306D, E306D-E308D, E306D-Y310H, E308D-Y310H, E306D-E308D-Y310H
4A	475	QRAS detected error cluster Str	RG_251018_002_F_RP_acidic_1_38	SRM	on request		TSQ Quantiva									1	0.7	0.7	3	E241D, E242D, E244D, E241D-E242D, E241D-E242D-E244D,F305L, E306D,E308D,Y310H, F305L-E306D, E306D-E308D, E306D-Y310H, E308D-Y310H, E306D-E308D-Y310H
4A	476	QRAS detected error cluster Str	RG_251018_002_F_RP_acidic_1_39	SRM	on request		TSQ Quantiva									1	0.7	0.7	3	E241D, E242D, E244D, E241D-E242D, E241D-E242D-E244D,F305L, E306D,E308D,Y310H, F305L-E306D, E306D-E308D, E306D-Y310H, E308D-Y310H, E306D-E308D-Y310H
4A	477	QRAS detected error cluster Str	RG_251018_002_F_RP_acidic_1_40	SRM	on request		TSQ Quantiva									1	0.7	0.7	3	E241D, E242D, E244D, E241D-E242D, E241D-E242D-E244D,F305L, E306D,E308D,Y310H, F305L-E306D, E306D-E308D, E306D-Y310H, E308D-Y310H, E306D-E308D-Y310H
4A	478	QRAS detected error cluster Str	RG_251018_002_RP_neutral_F_21_E306D	SRM	on request		TSQ Quantiva									1	0.7	0.7	3	E241D, E242D, E244D, E241D-E242D, E241D-E242D-E244D,F305L, E306D,E308D,Y310H, F305L-E306D, E306D-E308D, E306D-Y310H, E308D-Y310H, E306D-E308D-Y310H
4A	479	QRAS detected error cluster Str	RG_251018_002_RP_neutral_G_21_E306D	SRM	on request		TSQ Quantiva									1	0.7	0.7	3	E241D, E242D, E244D, E241D-E242D, E241D-E242D-E244D,F305L, E306D,E308D,Y310H, F305L-E306D, E306D-E308D, E306D-Y310H, E308D-Y310H, E306D-E308D-Y310H
4A	480	QRAS detected error cluster Str	RG_251018_002_RP_neutral_H_29_E306D	SRM	on request		TSQ Quantiva									1	0.7	0.7	3	E241D, E242D, E244D, E241D-E242D, E241D-E242D-E244D,F305L, E306D,E308D,Y310H, F305L-E306D, E306D-E308D, E306D-Y310H, E308D-Y310H, E306D-E308D-Y310H
4A	481	QRAS detected error cluster Str	RG_031118_002_F_RP_acidic_1_38	SRM	on request		TSQ Quantiva									1	0.7	0.7	3	E241D, E242D, E244D, E241D-E242D, E241D-E242D-E244D,F305L, E306D,E308D,Y310H, F305L-E306D, E306D-E308D, E306D-Y310H, E308D-Y310H, E306D-E308D-Y310H
4A	482	QRAS detected error cluster Str	RG_061118_002_G_1_RP_acidic_38	SRM	on request		TSQ Quantiva									1	0.7	0.7	3	E241D, E242D, E244D, E241D-E242D, E241D-E242D-E244D,F305L, E306D,E308D,Y310H, F305L-E306D, E306D-E308D, E306D-Y310H, E308D-Y310H, E306D-E308D-Y310H
4A	483	QRAS detected error cluster Str	RG_071118_002_G_RP_acidic_40_241	SRM	on request		TSQ Quantiva									1	0.7	0.7	3	E241D, E242D, E244D, E241D-E242D, E241D-E242D-E244D,F305L, E306D,E308D,Y310H, F305L-E306D, E306D-E308D, E306D-Y310H, E308D-Y310H, E306D-E308D-Y310H
4A	484	QRAS detected error cluster Str	RG_071118_002_G_RP_acidic_39_242	SRM	on request		TSQ Quantiva									1	0.7	0.7	3	E241D, E242D, E244D, E241D-E242D, E241D-E242D-E244D,F305L, E306D,E308D,Y310H, F305L-E306D, E306D-E308D, E306D-Y310H, E308D-Y310H, E306D-E308D-Y310H
4A	485	QRAS detected error cluster Str	RG_121118_002_G_1_RP_acidic_38	SRM	on request		TSQ Quantiva									1	0.7	0.7	3	E241D, E242D, E244D, E241D-E242D, E241D-E242D-E244D,F305L, E306D,E308D,Y310H, F305L-E306D, E306D-E308D, E306D-Y310H, E308D-Y310H, E306D-E308D-Y310H
4A	486	QRAS detected error cluster Str	RG_231118_003_EFTu_3_GF_14_241	SRM	on request		TSQ Quantiva									1	0.7	0.7	3	E241D, E242D, E244D, E241D-E242D, E241D-E242D-E244D,F305L, E306D,E308D,Y310H, F305L-E306D, E306D-E308D, E306D-Y310H, E308D-Y310H, E306D-E308D-Y310H
4A	487	QRAS detected error cluster Str	RG_231118_003_EFTu_1_GF_12_241	SRM	on request		TSQ Quantiva									1	0.7	0.7	3	E241D, E242D, E244D, E241D-E242D, E241D-E242D-E244D,F305L, E306D,E308D,Y310H, F305L-E306D, E306D-E308D, E306D-Y310H, E308D-Y310H, E306D-E308D-Y310H
4A	488	QRAS detected error cluster Str	RG_231118_003_EFTu_3_GF_13_242	SRM	on request		TSQ Quantiva									1	0.7	0.7	3	E241D, E242D, E244D, E241D-E242D, E241D-E242D-E244D,F305L, E306D,E308D,Y310H, F305L-E306D, E306D-E308D, E306D-Y310H, E308D-Y310H, E306D-E308D-Y310H
4A	489	QRAS detected error cluster Str	RG_231118_003_EFTu_1_GF_13_242_2	SRM	on request		TSQ Quantiva									1	0.7	0.7	3	E241D, E242D, E244D, E241D-E242D, E241D-E242D-E244D,F305L, E306D,E308D,Y310H, F305L-E306D, E306D-E308D, E306D-Y310H, E308D-Y310H, E306D-E308D-Y310H
4A	490	QRAS detected error cluster Str	RG_231118_003_EFTu_1_GF_14_244_2	SRM	on request		TSQ Quantiva									1	0.7	0.7	3	E241D, E242D, E244D, E241D-E242D, E241D-E242D-E244D,F305L, E306D,E308D,Y310H, F305L-E306D, E306D-E308D, E306D-Y310H, E308D-Y310H, E306D-E308D-Y310H
4A	491	QRAS detected error cluster Str	RG_271118_003_EFTu_3_neutral_16_241241	SRM	on request		TSQ Quantiva									1	0.7	0.7	3	E241D, E242D, E244D, E241D-E242D, E241D-E242D-E244D,F305L, E306D,E308D,Y310H, F305L-E306D, E306D-E308D, E306D-Y310H, E308D-Y310H, E306D-E308D-Y310H
4A	492	QRAS detected error cluster Str	RG_271118_003_EFTu_3_neutral_21_306_306308	SRM	on request		TSQ Quantiva									1	0.7	0.7	3	E241D, E242D, E244D, E241D-E242D, E241D-E242D-E244D,F305L, E306D,E308D,Y310H, F305L-E306D, E306D-E308D, E306D-Y310H, E308D-Y310H, E306D-E308D-Y310H
4A	493	QRAS detected error cluster Str	RG_271118_003_EFTu_3_neutral_21_308	SRM	on request		TSQ Quantiva									1	0.7	0.7	3	E241D, E242D, E244D, E241D-E242D, E241D-E242D-E244D,F305L, E306D,E308D,Y310H, F305L-E306D, E306D-E308D, E306D-Y310H, E308D-Y310H, E306D-E308D-Y310H
4A	494	QRAS detected error cluster Str	RG_271118_003_EFTu_1_neutral_30_306	SRM	on request		TSQ Quantiva									1	0.7	0.7	3	E241D, E242D, E244D, E241D-E242D, E241D-E242D-E244D,F305L, E306D,E308D,Y310H, F305L-E306D, E306D-E308D, E306D-Y310H, E308D-Y310H, E306D-E308D-Y310H
4A	495	QRAS detected error cluster Str	RG_271118_003_EFTu_1_neutral_30_308	SRM	on request		TSQ Quantiva									1	0.7	0.7	3	E241D, E242D, E244D, E241D-E242D, E241D-E242D-E244D,F305L, E306D,E308D,Y310H, F305L-E306D, E306D-E308D, E306D-Y310H, E308D-Y310H, E306D-E308D-Y310H
4A	496	QRAS detected error cluster Str	RG_271118_003_EFTu_1_neutral_23_241Double_triple	SRM	on request		TSQ Quantiva									1	0.7	0.7	3	E241D, E242D, E244D, E241D-E242D, E241D-E242D-E244D,F305L, E306D,E308D,Y310H, F305L-E306D, E306D-E308D, E306D-Y310H, E308D-Y310H, E306D-E308D-Y310H
4A	497	QRAS detected error cluster Str	RG_281118_003_EFTu_2_neutral_22	SRM	on request		TSQ Quantiva									1	0.7	0.7	3	E241D, E242D, E244D, E241D-E242D, E241D-E242D-E244D,F305L, E306D,E308D,Y310H, F305L-E306D, E306D-E308D, E306D-Y310H, E308D-Y310H, E306D-E308D-Y310H
4A	498	QRAS detected error cluster Str	RG_281118_003_EFTu_2_neutral_22_306	SRM	on request		TSQ Quantiva									1	0.7	0.7	3	E241D, E242D, E244D, E241D-E242D, E241D-E242D-E244D,F305L, E306D,E308D,Y310H, F305L-E306D, E306D-E308D, E306D-Y310H, E308D-Y310H, E306D-E308D-Y310H
4A	499	QRAS detected error cluster Str	RG_281118_003_EFTu_2_neutral_21_308	SRM	on request		TSQ Quantiva									1	0.7	0.7	3	E241D, E242D, E244D, E241D-E242D, E241D-E242D-E244D,F305L, E306D,E308D,Y310H, F305L-E306D, E306D-E308D, E306D-Y310H, E308D-Y310H, E306D-E308D-Y310H
4A	500	QRAS detected error cluster Str	RG_281118_003_EFTu_2_neutral_16_241_double	SRM	on request		TSQ Quantiva									1	0.7	0.7	3	E241D, E242D, E244D, E241D-E242D, E241D-E242D-E244D,F305L, E306D,E308D,Y310H, F305L-E306D, E306D-E308D, E306D-Y310H, E308D-Y310H, E306D-E308D-Y310H
4A	501	QRAS detected error cluster Str	RG_281118_003_EFTu_2_neutral_17_242	SRM	on request		TSQ Quantiva									1	0.7	0.7	3	E241D, E242D, E244D, E241D-E242D, E241D-E242D-E244D,F305L, E306D,E308D,Y310H, F305L-E306D, E306D-E308D, E306D-Y310H, E308D-Y310H, E306D-E308D-Y310H
4A	502	QRAS detected error cluster Str	RG_041218_003_EFTu_2_acidic_38_306310	SRM	on request		TSQ Quantiva									1	0.7	0.7	3	E241D, E242D, E244D, E241D-E242D, E241D-E242D-E244D,F305L, E306D,E308D,Y310H, F305L-E306D, E306D-E308D, E306D-Y310H, E308D-Y310H, E306D-E308D-Y310H
4A	503	QRAS detected error cluster Str	RG_041218_003_EFTu_1_acidic_38_2	SRM	on request		TSQ Quantiva									1	0.7	0.7	3	E241D, E242D, E244D, E241D-E242D, E241D-E242D-E244D,F305L, E306D,E308D,Y310H, F305L-E306D, E306D-E308D, E306D-Y310H, E308D-Y310H, E306D-E308D-Y310H
4A	504	QRAS detected error cluster Str	RG_041218_003_EFTu_2_acidic_37_308310_triple	SRM	on request		TSQ Quantiva									1	0.7	0.7	3	E241D, E242D, E244D, E241D-E242D, E241D-E242D-E244D,F305L, E306D,E308D,Y310H, F305L-E306D, E306D-E308D, E306D-Y310H, E308D-Y310H, E306D-E308D-Y310H
4A	505	QRAS detected error cluster Str	RG_041218_003_EFTu_2_acidic_38	SRM	on request		TSQ Quantiva									1	0.7	0.7	3	E241D, E242D, E244D, E241D-E242D, E241D-E242D-E244D,F305L, E306D,E308D,Y310H, F305L-E306D, E306D-E308D, E306D-Y310H, E308D-Y310H, E306D-E308D-Y310H
4A	506	QRAS detected error cluster Str	RG_041218_306310_triple_003_3_acidic_32_3	SRM	on request		TSQ Quantiva									1	0.7	0.7	3	E241D, E242D, E244D, E241D-E242D, E241D-E242D-E244D,F305L, E306D,E308D,Y310H, F305L-E306D, E306D-E308D, E306D-Y310H, E308D-Y310H, E306D-E308D-Y310H
4A	507	QRAS detected error cluster Str	RG_041218_308D_310H_306310_triple_003_3_acidic_32	SRM	on request		TSQ Quantiva									1	0.7	0.7	3	E241D, E242D, E244D, E241D-E242D, E241D-E242D-E244D,F305L, E306D,E308D,Y310H, F305L-E306D, E306D-E308D, E306D-Y310H, E308D-Y310H, E306D-E308D-Y310H
4A	508	QRAS detected error cluster Str	RG_051218_003_EFTu_1_acidic_38_8	SRM	on request		TSQ Quantiva									1	0.7	0.7	3	E241D, E242D, E244D, E241D-E242D, E241D-E242D-E244D,F305L, E306D,E308D,Y310H, F305L-E306D, E306D-E308D, E306D-Y310H, E308D-Y310H, E306D-E308D-Y310H
4A	509	QRAS detected error cluster Str	RGarofalo_300119_004_Str_1_15	SRM	on request		TSQ Quantiva									1	0.7	0.7	3	E241D, E242D, E244D, E241D-E242D, E241D-E242D-E244D,F305L, E306D,E308D,Y310H, F305L-E306D, E306D-E308D, E306D-Y310H, E308D-Y310H, E306D-E308D-Y310H
4A	510	QRAS detected error cluster Str	RGarofalo_300119_004_Str_1_16	SRM	on request		TSQ Quantiva									1	0.7	0.7	3	E241D, E242D, E244D, E241D-E242D, E241D-E242D-E244D,F305L, E306D,E308D,Y310H, F305L-E306D, E306D-E308D, E306D-Y310H, E308D-Y310H, E306D-E308D-Y310H
4A	511	QRAS detected error cluster Str	RGarofalo_040219_004_Str_2_23	SRM	on request		TSQ Quantiva									1	0.7	0.7	3	E241D, E242D, E244D, E241D-E242D, E241D-E242D-E244D,F305L, E306D,E308D,Y310H, F305L-E306D, E306D-E308D, E306D-Y310H, E308D-Y310H, E306D-E308D-Y310H
4A	512	QRAS detected error cluster Str	RGarofalo_040219_004_Str_3_22	SRM	on request		TSQ Quantiva									1	0.7	0.7	3	E241D, E242D, E244D, E241D-E242D, E241D-E242D-E244D,F305L, E306D,E308D,Y310H, F305L-E306D, E306D-E308D, E306D-Y310H, E308D-Y310H, E306D-E308D-Y310H
4A	513	QRAS detected error cluster Str	RGarofalo_040219_004_Str_3_23	SRM	on request		TSQ Quantiva									1	0.7	0.7	3	E241D, E242D, E244D, E241D-E242D, E241D-E242D-E244D,F305L, E306D,E308D,Y310H, F305L-E306D, E306D-E308D, E306D-Y310H, E308D-Y310H, E306D-E308D-Y310H
4A	514	QRAS detected error cluster Str	RGarofalo_050219_004_neutral_Str_2_24_2	SRM	on request		TSQ Quantiva									1	0.7	0.7	3	E241D, E242D, E244D, E241D-E242D, E241D-E242D-E244D,F305L, E306D,E308D,Y310H, F305L-E306D, E306D-E308D, E306D-Y310H, E308D-Y310H, E306D-E308D-Y310H
4A	515	QRAS detected error cluster Str	RGarofalo_050219_004_neutral_Str_3_23_306310	SRM	on request		TSQ Quantiva									1	0.7	0.7	3	E241D, E242D, E244D, E241D-E242D, E241D-E242D-E244D,F305L, E306D,E308D,Y310H, F305L-E306D, E306D-E308D, E306D-Y310H, E308D-Y310H, E306D-E308D-Y310H
4A	516	QRAS detected error cluster Str	RGarofalo_200219_acidic_Str_2_37_308310	SRM	on request		TSQ Quantiva									1	0.7	0.7	3	E241D, E242D, E244D, E241D-E242D, E241D-E242D-E244D,F305L, E306D,E308D,Y310H, F305L-E306D, E306D-E308D, E306D-Y310H, E308D-Y310H, E306D-E308D-Y310H
4A	517	QRAS detected error cluster Str	RGarofalo_200219_acidic_Str_2_37	SRM	on request		TSQ Quantiva									1	0.7	0.7	3	E241D, E242D, E244D, E241D-E242D, E241D-E242D-E244D,F305L, E306D,E308D,Y310H, F305L-E306D, E306D-E308D, E306D-Y310H, E308D-Y310H, E306D-E308D-Y310H
4A	518	QRAS detected error cluster Apr	RGarofalo_290119_004_Apr_1_15	SRM	on request		TSQ Quantiva									1	0.7	0.7	3	E241D, E242D, E244D, E241D-E242D, E241D-E242D-E244D,F305L, E306D,E308D,Y310H, F305L-E306D, E306D-E308D, E306D-Y310H, E308D-Y310H, E306D-E308D-Y310H
4A	519	QRAS detected error cluster Apr	RGarofalo_290119_004_Apr_1_16	SRM	on request		TSQ Quantiva									1	0.7	0.7	3	E241D, E242D, E244D, E241D-E242D, E241D-E242D-E244D,F305L, E306D,E308D,Y310H, F305L-E306D, E306D-E308D, E306D-Y310H, E308D-Y310H, E306D-E308D-Y310H
4A	520	QRAS detected error cluster Apr	RGarofalo_290119_004_Apr_3_15	SRM	on request		TSQ Quantiva									1	0.7	0.7	3	E241D, E242D, E244D, E241D-E242D, E241D-E242D-E244D,F305L, E306D,E308D,Y310H, F305L-E306D, E306D-E308D, E306D-Y310H, E308D-Y310H, E306D-E308D-Y310H
4A	521	QRAS detected error cluster Apr	RGarofalo_290119_004_Apr_3_16	SRM	on request		TSQ Quantiva									1	0.7	0.7	3	E241D, E242D, E244D, E241D-E242D, E241D-E242D-E244D,F305L, E306D,E308D,Y310H, F305L-E306D, E306D-E308D, E306D-Y310H, E308D-Y310H, E306D-E308D-Y310H
4A	522	QRAS detected error cluster Apr	RGarofalo_290119_004_Apr_1_16	SRM	on request		TSQ Quantiva									1	0.7	0.7	3	E241D, E242D, E244D, E241D-E242D, E241D-E242D-E244D,F305L, E306D,E308D,Y310H, F305L-E306D, E306D-E308D, E306D-Y310H, E308D-Y310H, E306D-E308D-Y310H
4A	523	QRAS detected error cluster Apr	RGarofalo_290119_004_Apr_2_10	SRM	on request		TSQ Quantiva									1	0.7	0.7	3	E241D, E242D, E244D, E241D-E242D, E241D-E242D-E244D,F305L, E306D,E308D,Y310H, F305L-E306D, E306D-E308D, E306D-Y310H, E308D-Y310H, E306D-E308D-Y310H
4A	524	QRAS detected error cluster Apr	RGarofalo_290119_004_Apr_2_11	SRM	on request		TSQ Quantiva									1	0.7	0.7	3	E241D, E242D, E244D, E241D-E242D, E241D-E242D-E244D,F305L, E306D,E308D,Y310H, F305L-E306D, E306D-E308D, E306D-Y310H, E308D-Y310H, E306D-E308D-Y310H
4A	525	QRAS detected error cluster Apr	RGarofalo_290119_004_Apr_2_12	SRM	on request		TSQ Quantiva									1	0.7	0.7	3	E241D, E242D, E244D, E241D-E242D, E241D-E242D-E244D,F305L, E306D,E308D,Y310H, F305L-E306D, E306D-E308D, E306D-Y310H, E308D-Y310H, E306D-E308D-Y310H
4A	526	QRAS detected error cluster Apr	RGarofalo_290119_004_Apr_3_17	SRM	on request		TSQ Quantiva									1	0.7	0.7	3	E241D, E242D, E244D, E241D-E242D, E241D-E242D-E244D,F305L, E306D,E308D,Y310H, F305L-E306D, E306D-E308D, E306D-Y310H, E308D-Y310H, E306D-E308D-Y310H
4A	527	QRAS detected error cluster Apr	RGarofalo_290119_004_Apr_3_16_306310	SRM	on request		TSQ Quantiva									1	0.7	0.7	3	E241D, E242D, E244D, E241D-E242D, E241D-E242D-E244D,F305L, E306D,E308D,Y310H, F305L-E306D, E306D-E308D, E306D-Y310H, E308D-Y310H, E306D-E308D-Y310H
4A	528	QRAS detected error cluster Apr	RGarofalo_300119_004_Apr_2_10_241242_305306	SRM	on request		TSQ Quantiva									1	0.7	0.7	3	E241D, E242D, E244D, E241D-E242D, E241D-E242D-E244D,F305L, E306D,E308D,Y310H, F305L-E306D, E306D-E308D, E306D-Y310H, E308D-Y310H, E306D-E308D-Y310H
4A	529	QRAS detected error cluster Apr	RGarofalo_300119_004_Apr_1_16_306310	SRM	on request		TSQ Quantiva									1	0.7	0.7	3	E241D, E242D, E244D, E241D-E242D, E241D-E242D-E244D,F305L, E306D,E308D,Y310H, F305L-E306D, E306D-E308D, E306D-Y310H, E308D-Y310H, E306D-E308D-Y310H
4A	530	QRAS detected error cluster Apr	RGarofalo_300119_004_Apr_1_17_308	SRM	on request		TSQ Quantiva									1	0.7	0.7	3	E241D, E242D, E244D, E241D-E242D, E241D-E242D-E244D,F305L, E306D,E308D,Y310H, F305L-E306D, E306D-E308D, E306D-Y310H, E308D-Y310H, E306D-E308D-Y310H
4A	531	QRAS detected error cluster Apr	RGarofalo_300119_004_Apr_2_11_306310	SRM	on request		TSQ Quantiva									1	0.7	0.7	3	E241D, E242D, E244D, E241D-E242D, E241D-E242D-E244D,F305L, E306D,E308D,Y310H, F305L-E306D, E306D-E308D, E306D-Y310H, E308D-Y310H, E306D-E308D-Y310H
4A	532	QRAS detected error cluster Apr	RGarofalo_300119_004_Apr_1_16_306	SRM	on request		TSQ Quantiva									1	0.7	0.7	3	E241D, E242D, E244D, E241D-E242D, E241D-E242D-E244D,F305L, E306D,E308D,Y310H, F305L-E306D, E306D-E308D, E306D-Y310H, E308D-Y310H, E306D-E308D-Y310H
4A	533	QRAS detected error cluster Apr	RGarofalo_300119_004_Apr_1_16_308310	SRM	on request		TSQ Quantiva									1	0.7	0.7	3	E241D, E242D, E244D, E241D-E242D, E241D-E242D-E244D,F305L, E306D,E308D,Y310H, F305L-E306D, E306D-E308D, E306D-Y310H, E308D-Y310H, E306D-E308D-Y310H
4A	534	QRAS detected error cluster Apr	RGarofalo_300119_004_Apr_2_11_308310	SRM	on request		TSQ Quantiva									1	0.7	0.7	3	E241D, E242D, E244D, E241D-E242D, E241D-E242D-E244D,F305L, E306D,E308D,Y310H, F305L-E306D, E306D-E308D, E306D-Y310H, E308D-Y310H, E306D-E308D-Y310H
4B		see data Figure 2C
4C		see data Figure 4A
4D		Str titration see data Figure 2C
4D	535	Apr titration	I_Wohlgemuth_25102018_Rep1_Apra_0_1_181025154213.raw	PRM	on request		Q Exactive HF				1	1	5x 10 exp5	60000	150
4D	536	Apr titration	I_Wohlgemuth_25102018_Rep1_Apra_2_1.raw	PRM	on request		Q Exactive HF				1	1	5x 10 exp5	60000	150
4D	537	Apr titration	I_Wohlgemuth_25102018_Rep1_Apra_4_1.raw	PRM	on request		Q Exactive HF				1	1	5x 10 exp5	60000	150
4D	538	Apr titration	I_Wohlgemuth_25102018_Rep1_Apra_5_1.raw	PRM	on request		Q Exactive HF				1	1	5x 10 exp5	60000	150
4D	539	Apr titration	I_Wohlgemuth_25102018_Rep1_Apra_6_1.raw	PRM	on request		Q Exactive HF				1	1	5x 10 exp5	60000	150
4D	540	Apr titration	I_Wohlgemuth_25102018_Rep1_Apra_7_1.raw	PRM	on request		Q Exactive HF				1	1	5x 10 exp5	60000	150
4D	541	Apr titration	I_Wohlgemuth_25102018_Rep1_Apra_8_1.raw	PRM	on request		Q Exactive HF				1	1	5x 10 exp5	60000	150
4D	542	Apr titration	I_Wohlgemuth_25102018_Rep1_Apra_10_1.raw	PRM	on request		Q Exactive HF				1	1	5x 10 exp5	60000	150
4D	543	Apr titration	I_Wohlgemuth_25102018_Rep1_Apra_12_1.raw	PRM	on request		Q Exactive HF				1	1	5x 10 exp5	60000	150
4D	544	Apr titration	I_Wohlgemuth_25102018_Rep1_Apra_16_1.raw	PRM	on request		Q Exactive HF				1	1	5x 10 exp5	60000	150
4D	545	Apr titration	I_Wohlgemuth_25102018_Rep1_Apra_32_1.raw	PRM	on request		Q Exactive HF				1	1	5x 10 exp5	60000	150
4D	546	Apr titration	I_Wohlgemuth_29102018_PRM_Apra_0_rep2.raw	PRM	on request		Q Exactive HF-X				1	1	5x 10 exp5	60000	150
4D	547	Apr titration	I_Wohlgemuth_29102018_PRM_Apra_0_rep3.raw	PRM	on request		Q Exactive HF-X				1	1	5x 10 exp5	60000	150
4D	548	Apr titration	I_Wohlgemuth_29102018_PRM_Apra_2_rep2.raw	PRM	on request		Q Exactive HF-X				1	1	5x 10 exp5	60000	150
4D	549	Apr titration	I_Wohlgemuth_29102018_PRM_Apra_2_rep3.raw	PRM	on request		Q Exactive HF-X				1	1	5x 10 exp5	60000	150
4D	550	Apr titration	I_Wohlgemuth_29102018_PRM_Apra_4_rep2.raw	PRM	on request		Q Exactive HF-X				1	1	5x 10 exp5	60000	150
4D	551	Apr titration	I_Wohlgemuth_29102018_PRM_Apra_4_rep3.raw	PRM	on request		Q Exactive HF-X				1	1	5x 10 exp5	60000	150
4D	552	Apr titration	I_Wohlgemuth_29102018_PRM_Apra_5_rep2.raw	PRM	on request		Q Exactive HF-X				1	1	5x 10 exp5	60000	150
4D	553	Apr titration	I_Wohlgemuth_29102018_PRM_Apra_5_rep3.raw	PRM	on request		Q Exactive HF-X				1	1	5x 10 exp5	60000	150
4D	554	Apr titration	I_Wohlgemuth_29102018_PRM_Apra_6_rep2.raw	PRM	on request		Q Exactive HF-X				1	1	5x 10 exp5	60000	150
4D	555	Apr titration	I_Wohlgemuth_29102018_PRM_Apra_6_rep3.raw	PRM	on request		Q Exactive HF-X				1	1	5x 10 exp5	60000	150
4D	556	Apr titration	I_Wohlgemuth_29102018_PRM_Apra_7_rep2.raw	PRM	on request		Q Exactive HF-X				1	1	5x 10 exp5	60000	150
4D	557	Apr titration	I_Wohlgemuth_29102018_PRM_Apra_7_rep3.raw	PRM	on request		Q Exactive HF-X				1	1	5x 10 exp5	60000	150
4D	558	Apr titration	I_Wohlgemuth_29102018_PRM_Apra_8_rep2.raw	PRM	on request		Q Exactive HF-X				1	1	5x 10 exp5	60000	150
4D	559	Apr titration	I_Wohlgemuth_29102018_PRM_Apra_8_rep3.raw	PRM	on request		Q Exactive HF-X				1	1	5x 10 exp5	60000	150
4D	560	Apr titration	I_Wohlgemuth_29102018_PRM_Apra_10_rep2.raw	PRM	on request		Q Exactive HF-X				1	1	5x 10 exp5	60000	150
4D	561	Apr titration	I_Wohlgemuth_29102018_PRM_Apra_10_rep3.raw	PRM	on request		Q Exactive HF-X				1	1	5x 10 exp5	60000	150
4D	562	Apr titration	I_Wohlgemuth_29102018_PRM_Apra_12_rep2.raw	PRM	on request		Q Exactive HF-X				1	1	5x 10 exp5	60000	150
4D	563	Apr titration	I_Wohlgemuth_29102018_PRM_Apra_12_rep3.raw	PRM	on request		Q Exactive HF-X				1	1	5x 10 exp5	60000	150
4D	564	Apr titration	I_Wohlgemuth_29102018_PRM_Apra_16_rep2.raw	PRM	on request		Q Exactive HF-X				1	1	5x 10 exp5	60000	150
4D	565	Apr titration	I_Wohlgemuth_29102018_PRM_Apra_16_rep3.raw	PRM	on request		Q Exactive HF-X				1	1	5x 10 exp5	60000	150
4D	566	Apr titration	I_Wohlgemuth_29102018_PRM_Apra_32_rep2.raw	PRM	on request		Q Exactive HF-X				1	1	5x 10 exp5	60000	150
4D	567	Apr titration	I_Wohlgemuth_29102018_PRM_Apra_32_rep3.raw	PRM	on request		Q Exactive HF-X				1	1	5x 10 exp6	60000	150
4D	568	Par titration	I_Wohlgemuth_30102018_PRM_Paro_0_Rep1.raw	PRM	on request		Q Exactive HF-X				1	1	5x 10 exp5	60000	150
4D	569	Par titration	I_Wohlgemuth_30102018_PRM_Paro_0_Rep2.raw	PRM	on request		Q Exactive HF-X				1	1	5x 10 exp5	60000	150
4D	570	Par titration	I_Wohlgemuth_30102018_PRM_Paro_0_Rep3.raw	PRM	on request		Q Exactive HF-X				1	1	5x 10 exp5	60000	150
4D	571	Par titration	I_Wohlgemuth_30102018_PRM_Paro_1_Rep1.raw	PRM	on request		Q Exactive HF-X				1	1	5x 10 exp5	60000	150
4D	572	Par titration	I_Wohlgemuth_30102018_PRM_Paro_1_Rep2.raw	PRM	on request		Q Exactive HF-X				1	1	5x 10 exp5	60000	150
4D	573	Par titration	I_Wohlgemuth_30102018_PRM_Paro_1_Rep3.raw	PRM	on request		Q Exactive HF-X				1	1	5x 10 exp5	60000	150
4D	574	Par titration	I_Wohlgemuth_30102018_PRM_Paro_2_Rep1.raw	PRM	on request		Q Exactive HF-X				1	1	5x 10 exp5	60000	150
4D	575	Par titration	I_Wohlgemuth_30102018_PRM_Paro_2_Rep2.raw	PRM	on request		Q Exactive HF-X				1	1	5x 10 exp5	60000	150
4D	576	Par titration	I_Wohlgemuth_30102018_PRM_Paro_2_Rep3.raw	PRM	on request		Q Exactive HF-X				1	1	5x 10 exp5	60000	150
4D	577	Par titration	I_Wohlgemuth_30102018_PRM_Paro_3_Rep1.raw	PRM	on request		Q Exactive HF-X				1	1	5x 10 exp5	60000	150
4D	578	Par titration	I_Wohlgemuth_30102018_PRM_Paro_3_Rep2.raw	PRM	on request		Q Exactive HF-X				1	1	5x 10 exp5	60000	150
4D	579	Par titration	I_Wohlgemuth_30102018_PRM_Paro_3_Rep3.raw	PRM	on request		Q Exactive HF-X				1	1	5x 10 exp5	60000	150
4D	580	Par titration	I_Wohlgemuth_30102018_PRM_Paro_4_Rep1.raw	PRM	on request		Q Exactive HF-X				1	1	5x 10 exp5	60000	150
4D	581	Par titration	I_Wohlgemuth_30102018_PRM_Paro_4_Rep2.raw	PRM	on request		Q Exactive HF-X				1	1	5x 10 exp5	60000	150
4D	582	Par titration	I_Wohlgemuth_30102018_PRM_Paro_4_Rep3.raw	PRM	on request		Q Exactive HF-X				1	1	5x 10 exp5	60000	150
4D	583	Par titration	I_Wohlgemuth_30102018_PRM_Paro_5_Rep1.raw	PRM	on request		Q Exactive HF-X				1	1	5x 10 exp5	60000	150
4D	584	Par titration	I_Wohlgemuth_30102018_PRM_Paro_5_Rep2.raw	PRM	on request		Q Exactive HF-X				1	1	5x 10 exp5	60000	150
4D	585	Par titration	I_Wohlgemuth_30102018_PRM_Paro_5_Rep3.raw	PRM	on request		Q Exactive HF-X				1	1	5x 10 exp5	60000	150
4D	586	Par titration	I_Wohlgemuth_30102018_PRM_Paro_6_Rep1.raw	PRM	on request		Q Exactive HF-X				1	1	5x 10 exp5	60000	150
4D	587	Par titration	I_Wohlgemuth_30102018_PRM_Paro_6_Rep2.raw	PRM	on request		Q Exactive HF-X				1	1	5x 10 exp5	60000	150
4D	588	Par titration	I_Wohlgemuth_30102018_PRM_Paro_6_Rep3.raw	PRM	on request		Q Exactive HF-X				1	1	5x 10 exp5	60000	150
4D	589	Par titration	I_Wohlgemuth_30102018_PRM_Paro_7_Rep1.raw	PRM	on request		Q Exactive HF-X				1	1	5x 10 exp5	60000	150
4D	590	Par titration	I_Wohlgemuth_30102018_PRM_Paro_7_Rep2.raw	PRM	on request		Q Exactive HF-X				1	1	5x 10 exp5	60000	150
4D	591	Par titration	I_Wohlgemuth_30102018_PRM_Paro_7_Rep3.raw	PRM	on request		Q Exactive HF-X				1	1	5x 10 exp5	60000	150
4D	592	Par titration	I_Wohlgemuth_30102018_PRM_Paro_10_Rep1.raw	PRM	on request		Q Exactive HF-X				1	1	5x 10 exp5	60000	150
4D	593	Par titration	I_Wohlgemuth_30102018_PRM_Paro_10_Rep2.raw	PRM	on request		Q Exactive HF-X				1	1	5x 10 exp5	60000	150
4D	594	Par titration	I_Wohlgemuth_30102018_PRM_Paro_10_Rep3.raw	PRM	on request		Q Exactive HF-X				1	1	5x 10 exp5	60000	150
4D	595	Par titration	I_Wohlgemuth_30102018_PRM_Paro_12_Rep1.raw	PRM	on request		Q Exactive HF-X				1	1	5x 10 exp5	60000	150
4D	596	Par titration	I_Wohlgemuth_30102018_PRM_Paro_12_Rep2.raw	PRM	on request		Q Exactive HF-X				1	1	5x 10 exp5	60000	150
4D	597	Par titration	I_Wohlgemuth_30102018_PRM_Paro_12_Rep3.raw	PRM	on request		Q Exactive HF-X				1	1	5x 10 exp5	60000	150
4D	598	Par titration	I_Wohlgemuth_30102018_PRM_Paro_16_Rep1.raw	PRM	on request		Q Exactive HF-X				1	1	5x 10 exp5	60000	150
4D	599	Par titration	I_Wohlgemuth_30102018_PRM_Paro_16_Rep2.raw	PRM	on request		Q Exactive HF-X				1	1	5x 10 exp5	60000	150
4D	600	Par titration	I_Wohlgemuth_30102018_PRM_Paro_16_Rep3.raw	PRM	on request		Q Exactive HF-X				1	1	5x 10 exp5	60000	150
4E	601	Error clusters with F211L: A206S-F211L minus Str	I_Wohlgemuth_29012019_PRM_F211L_sample1_method1_minus	PRM	on request		Q Exactive HF-X				1	1	3x 10 exp6	60000	200
4E	602	Error clusters with F211L: A206S-F211L plus Str	I_Wohlgemuth_29012019_PRM_F211L_sample1_mehtod1_plus	PRM	on request		Q Exactive HF-X				1	1	3x 10 exp6	60000	200
4E	603	Error clusters with F211L: F211L-D208E minus Str	I_Wohlgemuth_29012019_PRM_F211L_sample1_method2_minus	PRM	on request		Q Exactive HF-X				1	1	3x 10 exp6	60000	200
4E	604	Error clusters with F211L: F211L-D208E plus Str	I_Wohlgemuth_29012019_PRM_F211L_sample1_method2_plus	PRM	on request		Q Exactive HF-X				1	1	3x 10 exp6	60000	200
4E	605	Error clusters with F211L: F211L-L213M minus Str	I_Wohlgemuth_29012019_PRM_F211L_sample3_mehtod5_minus	PRM	on request		Q Exactive HF-X				1	1	3x 10 exp6	60000	200
4E	606	Error clusters with F211L: F211L-L213M plus Str	I_Wohlgemuth_29012019_PRM_F211L_sample3_mehtod5_plus	PRM	on request		Q Exactive HF-X				1	1	3x 10 exp6	60000	200
4E	607	Error clusters with F211L: F211L-L213M minus Str	I_Wohlgemuth_29012019_PRM_F211L_sample3_method6_minus	PRM	on request		Q Exactive HF-X				1	1	3x 10 exp6	60000	200
4E	608	Error clusters with F211L: F211L-L213M plus Str	I_Wohlgemuth_29012019_PRM_F211L_sample3_mehtod6_plus	PRM	on request		Q Exactive HF-X				1	1	3x 10 exp6	60000	200
4E	609	Error clusters with F211L: F211L-E216D minus Str	I_Wohlgemuth_29012019_PRM_F211L_sample4_method7_minus	PRM	on request		Q Exactive HF-X				1	1	3x 10 exp6	60000	200
4E	610	Error clusters with F211L: F211L-E216D plus Str	I_Wohlgemuth_29012019_PRM_F211L_sample4_method7_plus	PRM	on request		Q Exactive HF-X				1	1	3x 10 exp6	60000	200
4E	611	Error clusters with F211L: F211L-D217E minus Str	I_Wohlgemuth_29012019_PRM_F211L_sample4_mehtod8_minus	PRM	on request		Q Exactive HF-X				1	1	3x 10 exp6	60000	200
4E	612	Error clusters with F211L: F211L-D217E plus Str	I_Wohlgemuth_29012019_PRM_F211L_sample4_mehtod8_plus	PRM	on request		Q Exactive HF-X				1	1	3x 10 exp6	60000	200
4E	613	Error clusters with F211L: F211L-F219L minus Str	I_Wohlgemuth_29092019_PRM_F211L_sample5_method9_minus	PRM	on request		Q Exactive HF-X				1	1	3x 10 exp6	60000	200
4E	614	Error clusters with F211L: F211L-F219L plus Str	I_Wohlgemuth_29092019_PRM_F211L_sample5_method9_plus	PRM	on request		Q Exactive HF-X				1	1	3x 10 exp6	60000	200
4F		see data Figures 4E and S6
5A		see data Figures 2C and 4B
5B left panel		see data Figures 2C, 4B, 4D,5A and S7A
5B right panel		see data Figure 2G
5BC		see data Figure 2G
S1		see data Figure 1
S2A	615	Amino acid substitutions induced at low and high Str concentrations	IW_20160226_05strep_quant_1	DDA	PRIDE	quantification run	Q Exactive HF-X	1x 10 exp6	60000	50	1	1.4	1x 10 exp5	7500	30
S2A	616	Amino acid substitutions induced at low and high Str concentrations	IW_20160226_05strep_quant_2	DDA	PRIDE	quantification run	Q Exactive HF-X	1x 10 exp6	60000	50	1	1.4	1x 10 exp5	7500	30
S2A	617	Amino acid substitutions induced at low and high Str concentrations	IW_20160226_05strep_quant_3	DDA	PRIDE	quantification run	Q Exactive HF-X	1x 10 exp6	60000	50	1	1.4	1x 10 exp5	7500	30
S2A	618	Amino acid substitutions induced at low and high Str concentrations	IW_20160226_1strep_quant_1	DDA	PRIDE	quantification run	Q Exactive HF-X	1x 10 exp6	60000	50	1	1.4	1x 10 exp5	7500	30
S2A	619	Amino acid substitutions induced at low and high Str concentrations	IW_20160226_1strep_quant_2	DDA	PRIDE	quantification run	Q Exactive HF-X	1x 10 exp6	60000	50	1	1.4	1x 10 exp5	7500	30
S2A	620	Amino acid substitutions induced at low and high Str concentrations	IW_20160226_1strep_quant_3	DDA	PRIDE	quantification run	Q Exactive HF-X	1x 10 exp6	60000	50	1	1.4	1x 10 exp5	7500	30
S2A	621	Amino acid substitutions induced at low and high Str concentrations	IW_20160226_2strep_quant_1	DDA	PRIDE	quantification run	Q Exactive HF-X	1x 10 exp6	60000	50	1	1.4	1x 10 exp5	7500	30
S2A	622	Amino acid substitutions induced at low and high Str concentrations	IW_20160226_2strep_quant_2	DDA	PRIDE	quantification run	Q Exactive HF-X	1x 10 exp6	60000	50	1	1.4	1x 10 exp5	7500	30
S2A	623	Amino acid substitutions induced at low and high Str concentrations	IW_20160226_2strep_quant_3	DDA	PRIDE	quantification run	Q Exactive HF-X	1x 10 exp6	60000	50	1	1.4	1x 10 exp5	7500	30
S2A	624	Amino acid substitutions induced at low and high Str concentrations	IW_20160226_4strep_quant_1	DDA	PRIDE	quantification run	Q Exactive HF-X	1x 10 exp6	60000	50	1	1.4	1x 10 exp5	7500	30
S2A	625	Amino acid substitutions induced at low and high Str concentrations	IW_20160226_4strep_quant_2	DDA	PRIDE	quantification run	Q Exactive HF-X	1x 10 exp6	60000	50	1	1.4	1x 10 exp5	7500	30
S2A	626	Amino acid substitutions induced at low and high Str concentrations	IW_20160226_4strep_quant_3	DDA	PRIDE	quantification run	Q Exactive HF-X	1x 10 exp6	60000	50	1	1.4	1x 10 exp5	7500	30
S2A	627	Amino acid substitutions induced at low and high Str concentrations	IW_20160226_8strep_quant_1	DDA	PRIDE	quantification run	Q Exactive HF-X	1x 10 exp6	60000	50	1	1.4	1x 10 exp5	7500	30
S2A	628	Amino acid substitutions induced at low and high Str concentrations	IW_20160226_8strep_quant_2	DDA	PRIDE	quantification run	Q Exactive HF-X	1x 10 exp6	60000	50	1	1.4	1x 10 exp5	7500	30
S2A	629	Amino acid substitutions induced at low and high Str concentrations	IW_20160226_8strep_quant_3	DDA	PRIDE	quantification run	Q Exactive HF-X	1x 10 exp6	60000	50	1	1.4	1x 10 exp5	7500	30
S2A	630	Amino acid substitutions induced at low and high Str concentrations	IW_20160226_8strep_ident_1_inclusion	DDA	PRIDE	identification run	Q Exactive HF-X	3x 10 exp6	60000	50	1	0.8	1x 10 exp5	7500	120
S2A	631	Amino acid substitutions induced at low and high Str concentrations	IW_20160226_8strep_ident2_Top30	DDA	PRIDE	identification run	Q Exactive HF-X	3x 10 exp6	60000	50	1	0.8	1x 10 exp5	7500	120
S2A	632	Amino acid substitutions induced at low and high Str concentrations	IW_20160226_8strep_ident_3_350-500	DDA	PRIDE	identification run	Q Exactive HF-X	3x 10 exp6	60000	50	1	0.8	1x 10 exp5	7500	120
S2A	633	Amino acid substitutions induced at low and high Str concentrations	IW_20160226_8strep_ident_4_500-600	DDA	PRIDE	identification run	Q Exactive HF-X	3x 10 exp6	60000	50	1	0.8	1x 10 exp5	7500	120
S2A	634	Amino acid substitutions induced at low and high Str concentrations	IW_20160226_8strep_ident_5_600-700	DDA	PRIDE	identification run	Q Exactive HF-X	3x 10 exp6	60000	50	1	0.8	1x 10 exp5	7500	120
S2A	635	Amino acid substitutions induced at low and high Str concentrations	IW_20160226_8strep_ident_6_700-800	DDA	PRIDE	identification run	Q Exactive HF-X	3x 10 exp6	60000	50	1	0.8	1x 10 exp5	7500	120
S2A	636	Amino acid substitutions induced at low and high Str concentrations	IW_20160226_8strep_ident_7_800-900	DDA	PRIDE	identification run	Q Exactive HF-X	3x 10 exp6	60000	50	1	0.8	1x 10 exp5	7500	120
S2A	637	Amino acid substitutions induced at low and high Str concentrations	IW_20160226_8strep_ident_7_900-1600	DDA	PRIDE	identification run	Q Exactive HF-X	3x 10 exp6	60000	50	1	0.8	1x 10 exp5	7500	120
S2B		see data Figure 1
S2C		see data Figure 1
S3A,B,C		see data Figure 1 for EF-Tu related error clusters
S3A,B,C	638	Identification of error clusters by DDA in different model proteins	IW_240810_New_Error_cluster_1_noAGA_quant2.raw	DDA	PRIDE (separate accession code)	quantification run, DnaK	Q Exactive HF-X	3x 10 exp6	120000	100	2	1	1x 10 exp5	15000	150
S3A,B,C	639	Identification of error clusters by DDA in different model proteins	IW_240810_New_Error_cluster_1_noAGA_quant3.raw	DDA	PRIDE (separate accession code)	quantification run, DnaK	Q Exactive HF-X	3x 10 exp6	120000	100	2	1	1x 10 exp5	15000	150
S3A,B,C	640	Identification of error clusters by DDA in different model proteins	IW_240810_New_Error_cluster_1_noAGA_test.raw	DDA	PRIDE (separate accession code)		Q Exactive HF-X	3x 10 exp6	120000	100	2	1	1x 10 exp5	15000	150
S3A,B,C	641	Identification of error clusters by DDA in different model proteins	IW_240810_New_Error_cluster_1_noAGA_quant1.raw	DDA	PRIDE (separate accession code)	quantification run, DnaK	Q Exactive HF-X	3x 10 exp6	120000	100	2	1	1x 10 exp5	15000	150
S3A,B,C	642	Identification of error clusters by DDA in different model proteins	IW_240810_New_Error_cluster_1_4Str_quant1.raw	DDA	PRIDE (separate accession code)	quantification run, DnaK	Q Exactive HF-X	3x 10 exp6	120000	100	2	1	1x 10 exp5	15000	150
S3A,B,C	643	Identification of error clusters by DDA in different model proteins	IW_240810_New_Error_cluster_1_4Str_quant2.raw	DDA	PRIDE (separate accession code)	quantification run, DnaK	Q Exactive HF-X	3x 10 exp6	120000	100	2	1	1x 10 exp5	15000	150
S3A,B,C	644	Identification of error clusters by DDA in different model proteins	IW_240810_New_Error_cluster_1_4Str_quant3.raw	DDA	PRIDE (separate accession code)	quantification run, DnaK	Q Exactive HF-X	3x 10 exp6	120000	100	2	1	1x 10 exp5	15000	150
S3A,B,C	645	Identification of error clusters by DDA in different model proteins	IW_240810_New_Error_cluster_1_6Str_quant1.raw	DDA	PRIDE (separate accession code)	quantification run, DnaK	Q Exactive HF-X	3x 10 exp6	120000	100	2	1	1x 10 exp5	15000	150
S3A,B,C	646	Identification of error clusters by DDA in different model proteins	IW_240810_New_Error_cluster_1_6Str_quant2.raw	DDA	PRIDE (separate accession code)	quantification run, DnaK	Q Exactive HF-X	3x 10 exp6	120000	100	2	1	1x 10 exp5	15000	150
S3A,B,C	647	Identification of error clusters by DDA in different model proteins	IW_240810_New_Error_cluster_1_6Str_quant3.raw	DDA	PRIDE (separate accession code)	quantification run, DnaK	Q Exactive HF-X	3x 10 exp6	120000	100	2	1	1x 10 exp5	15000	150
S3A,B,C	648	Identification of error clusters by DDA in different model proteins	IW_240810_New_Error_cluster_1_8Str_quant1.raw	DDA	PRIDE (separate accession code)	quantification run, DnaK	Q Exactive HF-X	3x 10 exp6	120000	100	2	1	1x 10 exp5	15000	150
S3A,B,C	649	Identification of error clusters by DDA in different model proteins	IW_240810_New_Error_cluster_1_8Str_quant2.raw	DDA	PRIDE (separate accession code)	quantification run, DnaK	Q Exactive HF-X	3x 10 exp6	120000	100	2	1	1x 10 exp5	15000	150
S3A,B,C	650	Identification of error clusters by DDA in different model proteins	IW_240810_New_Error_cluster_1_8Str_quant3.raw	DDA	PRIDE (separate accession code)	quantification run, DnaK	Q Exactive HF-X	3x 10 exp6	120000	100	2	1	1x 10 exp5	15000	150
S3A,B,C	651	Identification of error clusters by DDA in different model proteins	IW_250820_New_Error_cluster_1_12_ident.raw	DDA	PRIDE (separate accession code)	identification run, DnaK	Q Exactive HF-X	3x 10 exp6	60000	100	1	1.5	1x 10 exp5	15000	100
S3A,B,C	652	Identification of error clusters by DDA in different model proteins	IW_250820_New_Error_cluster_1_12_ident_350_450.raw	DDA	PRIDE (separate accession code)	identification run, DnaK	Q Exactive HF-X	3x 10 exp6	60000	100	1	1.5	1x 10 exp5	15000	100
S3A,B,C	653	Identification of error clusters by DDA in different model proteins	IW_250820_New_Error_cluster_1_12_ident_350_450_20200825172203.raw	DDA	PRIDE (separate accession code)	identification run, DnaK	Q Exactive HF-X	3x 10 exp6	60000	100	1	1	1x 10 exp5	15000	100
S3A,B,C	654	Identification of error clusters by DDA in different model proteins	IW_250820_New_Error_cluster_1_12_ident_450_550.raw	DDA	PRIDE (separate accession code)	identification run, DnaK	Q Exactive HF-X	3x 10 exp6	60000	100	1	1	1x 10 exp5	15000	100
S3A,B,C	655	Identification of error clusters by DDA in different model proteins	IW_250820_New_Error_cluster_1_12_ident_550_650.raw	DDA	PRIDE (separate accession code)	identification run, DnaK	Q Exactive HF-X	3x 10 exp6	60000	100	1	1	1x 10 exp5	15000	100
S3A,B,C	656	Identification of error clusters by DDA in different model proteins	IW_250820_New_Error_cluster_1_12_ident_650_750.raw	DDA	PRIDE (separate accession code)	identification run, DnaK	Q Exactive HF-X	3x 10 exp6	60000	100	1	1	1x 10 exp5	15000	100
S3A,B,C	657	Identification of error clusters by DDA in different model proteins	IW_250820_New_Error_cluster_1_12_ident_650_850.raw	DDA	PRIDE (separate accession code)	identification run, DnaK	Q Exactive HF-X	3x 10 exp6	60000	100	1	1.5	1x 10 exp5	15000	100
S3A,B,C	658	Identification of error clusters by DDA in different model proteins	IW_250820_New_Error_cluster_1_12_ident_750_850.raw	DDA	PRIDE (separate accession code)	identification run, DnaK	Q Exactive HF-X	3x 10 exp6	60000	100	1	1	1x 10 exp5	15000	100
S3A,B,C	659	Identification of error clusters by DDA in different model proteins	IW_250820_New_Error_cluster_1_12_ident_850_950.raw	DDA	PRIDE (separate accession code)	identification run, DnaK	Q Exactive HF-X	3x 10 exp6	60000	100	1	1	1x 10 exp5	15000	100
S3A,B,C	660	Identification of error clusters by DDA in different model proteins	IW_250820_New_Error_cluster_1_12_ident_850_1600.raw	DDA	PRIDE (separate accession code)	identification run, DnaK	Q Exactive HF-X	3x 10 exp6	60000	100	1	1.5	1x 10 exp5	15000	100
S3A,B,C	661	Identification of error clusters by DDA in different model proteins	IW_240810_New_Error_cluster_2_4Str_quant1.raw	DDA	PRIDE (separate accession code)	quantification run, OmpC, GAPDH-A	Q Exactive HF-X	3x 10 exp6	120000	100	2	1	1x 10 exp5	15000	150
S3A,B,C	662	Identification of error clusters by DDA in different model proteins	IW_240810_New_Error_cluster_2_4Str_quant2.raw	DDA	PRIDE (separate accession code)	quantification run, OmpC, GAPDH-A	Q Exactive HF-X	3x 10 exp6	120000	100	2	1	1x 10 exp5	15000	150
S3A,B,C	663	Identification of error clusters by DDA in different model proteins	IW_240810_New_Error_cluster_2_4Str_quant3.raw	DDA	PRIDE (separate accession code)	quantification run, OmpC, GAPDH-A	Q Exactive HF-X	3x 10 exp6	120000	100	2	1	1x 10 exp5	15000	150
S3A,B,C	664	Identification of error clusters by DDA in different model proteins	IW_240810_New_Error_cluster_2_6Str_quant1.raw	DDA	PRIDE (separate accession code)	quantification run, OmpC, GAPDH-A	Q Exactive HF-X	3x 10 exp6	120000	100	2	1	1x 10 exp5	15000	150
S3A,B,C	665	Identification of error clusters by DDA in different model proteins	IW_240810_New_Error_cluster_2_6Str_quant2.raw	DDA	PRIDE (separate accession code)	quantification run, OmpC, GAPDH-A	Q Exactive HF-X	3x 10 exp6	120000	100	2	1	1x 10 exp5	15000	150
S3A,B,C	666	Identification of error clusters by DDA in different model proteins	IW_240810_New_Error_cluster_2_6Str_quant3.raw	DDA	PRIDE (separate accession code)	quantification run, OmpC, GAPDH-A	Q Exactive HF-X	3x 10 exp6	120000	100	2	1	1x 10 exp5	15000	150
S3A,B,C	667	Identification of error clusters by DDA in different model proteins	IW_240810_New_Error_cluster_2_8Str_quant1.raw	DDA	PRIDE (separate accession code)	quantification run, OmpC, GAPDH-A	Q Exactive HF-X	3x 10 exp6	120000	100	2	1	1x 10 exp5	15000	150
S3A,B,C	668	Identification of error clusters by DDA in different model proteins	IW_240810_New_Error_cluster_2_8Str_quant2.raw	DDA	PRIDE (separate accession code)	quantification run, OmpC, GAPDH-A	Q Exactive HF-X	3x 10 exp6	120000	100	2	1	1x 10 exp5	15000	150
S3A,B,C	669	Identification of error clusters by DDA in different model proteins	IW_240810_New_Error_cluster_2_8Str_quant3.raw	DDA	PRIDE (separate accession code)	quantification run, OmpC, GAPDH-A	Q Exactive HF-X	3x 10 exp6	120000	100	2	1	1x 10 exp5	15000	150
S3A,B,C	670	Identification of error clusters by DDA in different model proteins	IW_240810_New_Error_cluster_2_noAGA_quant1.raw	DDA	PRIDE (separate accession code)	quantification run, OmpC, GAPDH-A	Q Exactive HF-X	3x 10 exp6	120000	100	2	1	1x 10 exp5	15000	150
S3A,B,C	671	Identification of error clusters by DDA in different model proteins	IW_240810_New_Error_cluster_2_noAGA_quant2.raw	DDA	PRIDE (separate accession code)	quantification run, OmpC, GAPDH-A	Q Exactive HF-X	3x 10 exp6	120000	100	2	1	1x 10 exp5	15000	150
S3A,B,C	672	Identification of error clusters by DDA in different model proteins	IW_240810_New_Error_cluster_2_noAGA_quant3.raw	DDA	PRIDE (separate accession code)	quantification run, OmpC, GAPDH-A	Q Exactive HF-X	3x 10 exp6	120000	100	2	1	1x 10 exp5	15000	150
S3A,B,C	673	Identification of error clusters by DDA in different model proteins	IW_250820_New_Error_cluster_2_12_ident.raw	DDA	PRIDE (separate accession code)	identification run, OmpC, GAPDH-A	Q Exactive HF-X	3x 10 exp6	60000	100	1	1.5	1x 10 exp5	15000	100
S3A,B,C	674	Identification of error clusters by DDA in different model proteins	IW_250820_New_Error_cluster_2_12_ident_350_450.raw	DDA	PRIDE (separate accession code)	identification run, OmpC, GAPDH-A	Q Exactive HF-X	3x 10 exp6	60000	100	1	1.5	1x 10 exp5	15000	100
S3A,B,C	675	Identification of error clusters by DDA in different model proteins	IW_250820_New_Error_cluster_2_12_ident_350_450_20200827041054.raw	DDA	PRIDE (separate accession code)	identification run, OmpC, GAPDH-A	Q Exactive HF-X	3x 10 exp6	120000	100	2	1	1x 10 exp5	15000	100
S3A,B,C	676	Identification of error clusters by DDA in different model proteins	IW_250820_New_Error_cluster_2_12_ident_450_550.raw	DDA	PRIDE (separate accession code)	identification run, OmpC, GAPDH-A	Q Exactive HF-X	3x 10 exp6	120000	100	2	1	1x 10 exp5	15000	100
S3A,B,C	677	Identification of error clusters by DDA in different model proteins	IW_250820_New_Error_cluster_2_12_ident_550_650.raw	DDA	PRIDE (separate accession code)	identification run, OmpC, GAPDH-A	Q Exactive HF-X	3x 10 exp6	120000	100	2	1	1x 10 exp5	15000	100
S3A,B,C	678	Identification of error clusters by DDA in different model proteins	IW_250820_New_Error_cluster_2_12_ident_650_750.raw	DDA	PRIDE (separate accession code)	identification run, OmpC, GAPDH-A	Q Exactive HF-X	3x 10 exp6	120000	100	2	1	1x 10 exp5	15000	100
S3A,B,C	679	Identification of error clusters by DDA in different model proteins	IW_250820_New_Error_cluster_2_12_ident_650_850.raw	DDA	PRIDE (separate accession code)	identification run, OmpC, GAPDH-A	Q Exactive HF-X	3x 10 exp6	60000	100	1	1.5	1x 10 exp5	15000	100
S3A,B,C	680	Identification of error clusters by DDA in different model proteins	IW_250820_New_Error_cluster_2_12_ident_750_850.raw	DDA	PRIDE (separate accession code)	identification run, OmpC, GAPDH-A	Q Exactive HF-X	3x 10 exp6	120000	100	2	1	1x 10 exp5	15000	100
S3A,B,C	681	Identification of error clusters by DDA in different model proteins	IW_250820_New_Error_cluster_2_12_ident_850_950.raw	DDA	PRIDE (separate accession code)	identification run, OmpC, GAPDH-A	Q Exactive HF-X	3x 10 exp6	120000	100	2	1	1x 10 exp5	15000	100
S3A,B,C	682	Identification of error clusters by DDA in different model proteins	IW_250820_New_Error_cluster_2_12_ident_850_1600.raw	DDA	PRIDE (separate accession code)	identification run, OmpC, GAPDH-A	Q Exactive HF-X	3x 10 exp6	60000	100	1	1.5	1x 10 exp5	15000	100
S3A,B,C	683	Identification of error clusters by DDA in different model proteins	IW_270810_New_Error_cluster_3_noAGA_quant1.raw	DDA	PRIDE (separate accession code)	quantification run, OmpA	Q Exactive HF-X	3x 10 exp6	120000	100	2	1	1x 10 exp5	15000	150
S3A,B,C	684	Identification of error clusters by DDA in different model proteins	IW_270810_New_Error_cluster_3_noAGA_quant2.raw	DDA	PRIDE (separate accession code)	quantification run, OmpA	Q Exactive HF-X	3x 10 exp6	120000	100	2	1	1x 10 exp5	15000	150
S3A,B,C	685	Identification of error clusters by DDA in different model proteins	IW_270810_New_Error_cluster_3_noAGA_quant3.raw	DDA	PRIDE (separate accession code)	quantification run, OmpA	Q Exactive HF-X	3x 10 exp6	120000	100	2	1	1x 10 exp5	15000	150
S3A,B,C	686	Identification of error clusters by DDA in different model proteins	IW_270810_New_Error_cluster_3_4Str_quant1.raw	DDA	PRIDE (separate accession code)	quantification run, OmpA	Q Exactive HF-X	3x 10 exp6	120000	100	2	1	1x 10 exp5	15000	150
S3A,B,C	687	Identification of error clusters by DDA in different model proteins	IW_270810_New_Error_cluster_3_4Str_quant2.raw	DDA	PRIDE (separate accession code)	quantification run, OmpA	Q Exactive HF-X	3x 10 exp6	120000	100	2	1	1x 10 exp5	15000	150
S3A,B,C	688	Identification of error clusters by DDA in different model proteins	IW_270810_New_Error_cluster_3_4Str_quant3.raw	DDA	PRIDE (separate accession code)	quantification run, OmpA	Q Exactive HF-X	3x 10 exp6	120000	100	2	1	1x 10 exp5	15000	150
S3A,B,C	689	Identification of error clusters by DDA in different model proteins	IW_270810_New_Error_cluster_3_6Str_quant1.raw	DDA	PRIDE (separate accession code)	quantification run, OmpA	Q Exactive HF-X	3x 10 exp6	120000	100	2	1	1x 10 exp5	15000	150
S3A,B,C	690	Identification of error clusters by DDA in different model proteins	IW_270810_New_Error_cluster_3_6Str_quant2.raw	DDA	PRIDE (separate accession code)	quantification run, OmpA	Q Exactive HF-X	3x 10 exp6	120000	100	2	1	1x 10 exp5	15000	150
S3A,B,C	691	Identification of error clusters by DDA in different model proteins	IW_270810_New_Error_cluster_3_6Str_quant3.raw	DDA	PRIDE (separate accession code)	quantification run, OmpA	Q Exactive HF-X	3x 10 exp6	120000	100	2	1	1x 10 exp5	15000	150
S3A,B,C	692	Identification of error clusters by DDA in different model proteins	IW_270810_New_Error_cluster_3_8Str_quant1.raw	DDA	PRIDE (separate accession code)	quantification run, OmpA	Q Exactive HF-X	3x 10 exp6	120000	100	2	1	1x 10 exp5	15000	150
S3A,B,C	693	Identification of error clusters by DDA in different model proteins	IW_270810_New_Error_cluster_3_8Str_quant2.raw	DDA	PRIDE (separate accession code)	quantification run, OmpA	Q Exactive HF-X	3x 10 exp6	120000	100	2	1	1x 10 exp5	15000	150
S3A,B,C	694	Identification of error clusters by DDA in different model proteins	IW_270810_New_Error_cluster_3_8Str_quant3.raw	DDA	PRIDE (separate accession code)	quantification run, OmpA	Q Exactive HF-X	3x 10 exp6	120000	100	2	1	1x 10 exp5	15000	150
S3A,B,C	695	Identification of error clusters by DDA in different model proteins	IW_270820_New_Error_cluster_3_12_ident_350_450.raw	DDA	PRIDE (separate accession code)	identification run, OmpA	Q Exactive HF-X	3x 10 exp6	60000	100	1	1	1x 10 exp5	15000	100
S3A,B,C	696	Identification of error clusters by DDA in different model proteins	IW_270820_New_Error_cluster_3_12_ident_450_550.raw	DDA	PRIDE (separate accession code)	identification run, OmpA	Q Exactive HF-X	3x 10 exp6	60000	100	1	1	1x 10 exp5	15000	100
S3A,B,C	697	Identification of error clusters by DDA in different model proteins	IW_270820_New_Error_cluster_3_12_ident_550_650.raw	DDA	PRIDE (separate accession code)	identification run, OmpA	Q Exactive HF-X	3x 10 exp6	60000	100	1	1	1x 10 exp5	15000	100
S3A,B,C	698	Identification of error clusters by DDA in different model proteins	IW_270820_New_Error_cluster_3_12_ident_650_750.raw	DDA	PRIDE (separate accession code)	identification run, OmpA	Q Exactive HF-X	3x 10 exp6	60000	100	1	1	1x 10 exp5	15000	100
S3A,B,C	699	Identification of error clusters by DDA in different model proteins	IW_270820_New_Error_cluster_3_12_ident_650_750_20200829010332.raw	DDA	PRIDE (separate accession code)	identification run, OmpA	Q Exactive HF-X	3x 10 exp6	60000	100	1	1	1x 10 exp5	15000	100
S3A,B,C	700	Identification of error clusters by DDA in different model proteins	IW_270820_New_Error_cluster_3_12_ident_750_850.raw	DDA	PRIDE (separate accession code)	identification run, OmpA	Q Exactive HF-X	3x 10 exp6	60000	100	1	1	1x 10 exp5	15000	100
S3A,B,C	701	Identification of error clusters by DDA in different model proteins	IW_270820_New_Error_cluster_3_12_ident_750_850_20200829023257.raw	DDA	PRIDE (separate accession code)	identification run, OmpA	Q Exactive HF-X	3x 10 exp6	60000	100	1	1	1x 10 exp5	15000	100
S3A,B,C	702	Identification of error clusters by DDA in different model proteins	IW_270820_New_Error_cluster_3_12_ident_850_950.raw	DDA	PRIDE (separate accession code)	identification run, OmpA	Q Exactive HF-X	3x 10 exp6	60000	100	1	1	1x 10 exp5	15000	100
S3A,B,C	703	Identification of error clusters by DDA in different model proteins	IW_270820_New_Error_cluster_3_12_ident_850_950_20200829040225.raw	DDA	PRIDE (separate accession code)	identification run, OmpA	Q Exactive HF-X	3x 10 exp6	60000	100	1	1	1x 10 exp5	15000	100
S3A,B,C	704	Identification of error clusters by DDA in different model proteins	IW_270810_New_Error_cluster_4_noAGA_quant1.raw	DDA	PRIDE (separate accession code)	quantification run, GroEL	Q Exactive HF-X	3x 10 exp6	120000	100	2	1	1x 10 exp5	15000	150
S3A,B,C	705	Identification of error clusters by DDA in different model proteins	IW_270810_New_Error_cluster_4_noAGA_quant2.raw	DDA	PRIDE (separate accession code)	quantification run, GroEL	Q Exactive HF-X	3x 10 exp6	120000	100	2	1	1x 10 exp5	15000	150
S3A,B,C	706	Identification of error clusters by DDA in different model proteins	IW_270810_New_Error_cluster_4_noAGA_quant3.raw	DDA	PRIDE (separate accession code)	quantification run, GroEL	Q Exactive HF-X	3x 10 exp6	120000	100	2	1	1x 10 exp5	15000	150
S3A,B,C	707	Identification of error clusters by DDA in different model proteins	IW_270810_New_Error_cluster_4_4Str_quant1.raw	DDA	PRIDE (separate accession code)	quantification run, GroEL	Q Exactive HF-X	3x 10 exp6	120000	100	2	1	1x 10 exp5	15000	150
S3A,B,C	708	Identification of error clusters by DDA in different model proteins	IW_270810_New_Error_cluster_4_4Str_quant2.raw	DDA	PRIDE (separate accession code)	quantification run, GroEL	Q Exactive HF-X	3x 10 exp6	120000	100	2	1	1x 10 exp5	15000	150
S3A,B,C	709	Identification of error clusters by DDA in different model proteins	IW_270810_New_Error_cluster_4_4Str_quant3.raw	DDA	PRIDE (separate accession code)	quantification run, GroEL	Q Exactive HF-X	3x 10 exp6	120000	100	2	1	1x 10 exp5	15000	150
S3A,B,C	710	Identification of error clusters by DDA in different model proteins	IW_270810_New_Error_cluster_4_6Str_quant1.raw	DDA	PRIDE (separate accession code)	quantification run, GroEL	Q Exactive HF-X	3x 10 exp6	120000	100	2	1	1x 10 exp5	15000	150
S3A,B,C	711	Identification of error clusters by DDA in different model proteins	IW_270810_New_Error_cluster_4_6Str_quant2.raw	DDA	PRIDE (separate accession code)	quantification run, GroEL	Q Exactive HF-X	3x 10 exp6	120000	100	2	1	1x 10 exp5	15000	150
S3A,B,C	712	Identification of error clusters by DDA in different model proteins	IW_270810_New_Error_cluster_4_6Str_quant3.raw	DDA	PRIDE (separate accession code)	quantification run, GroEL	Q Exactive HF-X	3x 10 exp6	120000	100	2	1	1x 10 exp5	15000	150
S3A,B,C	713	Identification of error clusters by DDA in different model proteins	IW_270810_New_Error_cluster_4_8Str_quant1.raw	DDA	PRIDE (separate accession code)	quantification run, GroEL	Q Exactive HF-X	3x 10 exp6	120000	100	2	1	1x 10 exp5	15000	150
S3A,B,C	714	Identification of error clusters by DDA in different model proteins	IW_270810_New_Error_cluster_4_8Str_quant2.raw	DDA	PRIDE (separate accession code)	quantification run, GroEL	Q Exactive HF-X	3x 10 exp6	120000	100	2	1	1x 10 exp5	15000	150
S3A,B,C	715	Identification of error clusters by DDA in different model proteins	IW_270810_New_Error_cluster_4_8Str_quant3.raw	DDA	PRIDE (separate accession code)	quantification run, GroEL	Q Exactive HF-X	3x 10 exp6	120000	100	2	1	1x 10 exp5	15000	150
S3A,B,C	716	Identification of error clusters by DDA in different model proteins	IW_250820_New_Error_cluster_4_12_ident_350_600.raw	DDA	PRIDE (separate accession code)	identification run, GroEL	Q Exactive HF-X	3x 10 exp6	60000	100	1	1.5	1x 10 exp5	15000	100
S3A,B,C	717	Identification of error clusters by DDA in different model proteins	I_Wohlgemuth_22102018_sample24_450to550.raw	DDA	PRIDE (separate accession code)	identification run, OmpA	Q Exactive HF	5x 10 exp6	60000	50	1	1	1x 10 exp5	15000	150
S3A,B,C	718	Identification of error clusters by DDA in different model proteins	I_Wohlgemuth_22102018_sample24_550to650.raw	DDA	PRIDE (separate accession code)	identification run, OmpA	Q Exactive HF	5x 10 exp6	60000	50	1	1	1x 10 exp5	15000	150
S3A,B,C	719	Identification of error clusters by DDA in different model proteins	I_Wohlgemuth_22102018_sample24_650to750.raw	DDA	PRIDE (separate accession code)	identification run, OmpA	Q Exactive HF	5x 10 exp6	60000	50	1	1	1x 10 exp5	15000	150
S3A,B,C	720	Identification of error clusters by DDA in different model proteins	I_Wohlgemuth_22102018_sample24_850to950.raw	DDA	PRIDE (separate accession code)	identification run, OmpA	Q Exactive HF	5x 10 exp6	60000	50	1	1	1x 10 exp5	15000	150
S3A,B,C	721	Identification of error clusters by DDA in different model proteins	I_Wohlgemuth_22102018_sample24_950to1050.raw	DDA	PRIDE (separate accession code)	identification run, OmpA	Q Exactive HF	5x 10 exp6	60000	50	1	1	1x 10 exp5	15000	150
S3A,B,C	722	Identification of error clusters by DDA in different model proteins	I_Wohlgemuth_22102018_sample24_1050to1250.raw	DDA	PRIDE (separate accession code)	identification run, OmpA	Q Exactive HF	5x 10 exp6	60000	50	1	1	1x 10 exp5	15000	150
S3A,B,C	723	Identification of error clusters by DDA in different model proteins	I_Wohlgemuth_22102018_sample24_1250to1600.raw	DDA	PRIDE (separate accession code)	identification run, OmpA	Q Exactive HF	5x 10 exp6	60000	50	1	1	1x 10 exp5	15000	150
S4A,B,C	724	Error clusters in MG1655: F47L-D48E	I_Wohlgemuth_01032019_JPT2_Batch1_blank.raw	PRM	on request		Q Exactive HF-X				1	1	3x 10 exp6	60000	100
S4A,B,C	725	Error clusters in MG1655: F47L-D48E	I_Wohlgemuth_01032019_JPT2_Batch1_str8_1.raw	PRM	on request		Q Exactive HF-X				1	1	3x 10 exp6	60000	100
S4A,B,C	726	Error clusters in MG1655: F47L-D48E	I_Wohlgemuth_01032019_JPT2_Batch1_str8_2.raw	PRM	on request		Q Exactive HF-X				1	1	3x 10 exp6	60000	100
S4A,B,C	727	Error clusters in MG1655: F47L-D48E	I_Wohlgemuth_01032019_JPT2_Batch1_str8_3.raw	PRM	on request		Q Exactive HF-X				1	1	3x 10 exp6	60000	100
S4A,B,C	728	Error clusters in MG1655: F47L-D51E	I_Wohlgemuth_01032019_JPT2_Batch1_blank.raw	PRM	on request		Q Exactive HF-X				1	1	3x 10 exp6	60000	100
S4A,B,C	729	Error clusters in MG1655: F47L-D51E	I_Wohlgemuth_01032019_JPT2_Batch1_str8_1.raw	PRM	on request		Q Exactive HF-X				1	1	3x 10 exp6	60000	100
S4A,B,C	730	Error clusters in MG1655: F47L-D51E	I_Wohlgemuth_01032019_JPT2_Batch1_str8_2.raw	PRM	on request		Q Exactive HF-X				1	1	3x 10 exp6	60000	100
S4A,B,C	731	Error clusters in MG1655: F47L-D51E	I_Wohlgemuth_01032019_JPT2_Batch1_str8_3.raw	PRM	on request		Q Exactive HF-X				1	1	3x 10 exp6	60000	100
S4A,B,C	732	Error clusters in MG1655: E191D-Y199H	I_Wohlgemuth_01032019_JPT2_Batch1_blank.raw	PRM	on request		Q Exactive HF-X				1	1	3x 10 exp6	60000	100
S4A,B,C	733	Error clusters in MG1655: E191D-Y199H	I_Wohlgemuth_01032019_JPT2_Batch1_str8_1.raw	PRM	on request		Q Exactive HF-X				1	1	3x 10 exp6	60000	100
S4A,B,C	734	Error clusters in MG1655: E191D-Y199H	I_Wohlgemuth_01032019_JPT2_Batch1_str8_2.raw	PRM	on request		Q Exactive HF-X				1	1	3x 10 exp6	60000	100
S4A,B,C	735	Error clusters in MG1655: E191D-Y199H	I_Wohlgemuth_01032019_JPT2_Batch1_str8_3.raw	PRM	on request		Q Exactive HF-X				1	1	3x 10 exp6	60000	100
S4A,B,C	736	Error clusters in MG1655: E191D-Y199H	I_Wohlgemuth_01032019_JPT2_Batch2_blank.raw	PRM	on request		Q Exactive HF-X				1	1	3x 10 exp6	60000	100
S4A,B,C	737	Error clusters in MG1655: E191D-Y199H	I_Wohlgemuth_01032019_JPT2_Batch2_str8_1.raw	PRM	on request		Q Exactive HF-X				1	1	3x 10 exp6	60000	100
S4A,B,C	738	Error clusters in MG1655: E191D-Y199H	I_Wohlgemuth_01032019_JPT2_Batch2_str8_2.raw	PRM	on request		Q Exactive HF-X				1	1	3x 10 exp6	60000	100
S4A,B,C	739	Error clusters in MG1655: E191D-Y199H	I_Wohlgemuth_01032019_JPT2_Batch2_str8_3.raw	PRM	on request		Q Exactive HF-X				1	1	3x 10 exp6	60000	100
S4A,B,C	740	Error clusters in MG1655: D197E-Y199H	IWohlgemuth_28022019_JPT1_batch2_blank.raw	PRM	on request		Q Exactive HF-X				1	1	3x 10 exp6	60000	150
S4A,B,C	741	Error clusters in MG1655: D197E-Y199H	IWohlgemuth_28022019_JPT1_batch2_str8_1.raw	PRM	on request		Q Exactive HF-X				1	1	3x 10 exp6	60000	150
S4A,B,C	742	Error clusters in MG1655: D197E-Y199H	IWohlgemuth_28022019_JPT1_batch2_str8_2.raw	PRM	on request		Q Exactive HF-X				1	1	3x 10 exp6	60000	150
S4A,B,C	743	Error clusters in MG1655: D197E-Y199H	IWohlgemuth_28022019_JPT1_batch2_str8_3.raw	PRM	on request		Q Exactive HF-X				1	1	3x 10 exp6	60000	150
S4A,B,C	744	Error clusters in MG1655: Y199H-E202D	I_Wohlgemuth_01032019_JPT2_Batch1_blank.raw	PRM	on request		Q Exactive HF-X				1	1	3x 10 exp6	60000	100
S4A,B,C	745	Error clusters in MG1655: Y199H-E202D	I_Wohlgemuth_01032019_JPT2_Batch1_str8_1.raw	PRM	on request		Q Exactive HF-X				1	1	3x 10 exp6	60000	100
S4A,B,C	746	Error clusters in MG1655: Y199H-E202D	I_Wohlgemuth_01032019_JPT2_Batch1_str8_2.raw	PRM	on request		Q Exactive HF-X				1	1	3x 10 exp6	60000	100
S4A,B,C	747	Error clusters in MG1655: Y199H-E202D	I_Wohlgemuth_01032019_JPT2_Batch1_str8_3.raw	PRM	on request		Q Exactive HF-X				1	1	3x 10 exp6	60000	100
S4A,B,C	748	Error clusters in MG1655: D208E-F211L	IWohlgemuth_28022019_JPT1_batch1_blank_20190228182049.raw	PRM	on request		Q Exactive HF-X				1	1	3x 10 exp6	60000	150
S4A,B,C	749	Error clusters in MG1655: D208E-F211L	IWohlgemuth_28022019_JPT1_batch1_str8_1_20190228192023.raw	PRM	on request		Q Exactive HF-X				1	1	3x 10 exp6	60000	150
S4A,B,C	750	Error clusters in MG1655: D208E-F211L	IWohlgemuth_28022019_JPT1_batch1_str8_2_20190228201949.raw	PRM	on request		Q Exactive HF-X				1	1	3x 10 exp6	60000	150
S4A,B,C	751	Error clusters in MG1655: D208E-F211L	IWohlgemuth_28022019_JPT1_batch1_str8_3.raw	PRM	on request		Q Exactive HF-X				1	1	3x 10 exp6	60000	150
S4A,B,C	752	Error clusters in MG1655: D208E-D217E	IWohlgemuth_28022019_JPT1_batch3_blank.raw	PRM	on request		Q Exactive HF-X				1	1	3x 10 exp6	60000	150
S4A,B,C	753	Error clusters in MG1655: D208E-D217E	IWohlgemuth_28022019_JPT1_batch3_str8_1.raw	PRM	on request		Q Exactive HF-X				1	1	3x 10 exp6	60000	150
S4A,B,C	754	Error clusters in MG1655: D208E-D217E	IWohlgemuth_28022019_JPT1_batch3_str8_2.raw	PRM	on request		Q Exactive HF-X				1	1	3x 10 exp6	60000	150
S4A,B,C	755	Error clusters in MG1655: D208E-D217E	IWohlgemuth_28022019_JPT1_batch3_str8_3.raw	PRM	on request		Q Exactive HF-X				1	1	3x 10 exp6	60000	150
S4A,B,C	756	Error clusters in MG1655: D208E-F219L	IWohlgemuth_28022019_JPT1_batch1_blank_20190228182049.raw	PRM	on request		Q Exactive HF-X				1	1	3x 10 exp6	60000	150
S4A,B,C	757	Error clusters in MG1655: D208E-F219L	IWohlgemuth_28022019_JPT1_batch1_str8_1_20190228192023.raw	PRM	on request		Q Exactive HF-X				1	1	3x 10 exp6	60000	150
S4A,B,C	758	Error clusters in MG1655: D208E-F219L	IWohlgemuth_28022019_JPT1_batch1_str8_2_20190228201949.raw	PRM	on request		Q Exactive HF-X				1	1	3x 10 exp6	60000	150
S4A,B,C	759	Error clusters in MG1655: D208E-F219L	IWohlgemuth_28022019_JPT1_batch1_str8_3.raw	PRM	on request		Q Exactive HF-X				1	1	3x 10 exp6	60000	150
S4A,B,C	760	Error clusters in MG1655: F211L-E216D	IWohlgemuth_28022019_JPT1_batch4_blank.raw	PRM	on request		Q Exactive HF-X				1	1	3x 10 exp6	60000	150
S4A,B,C	761	Error clusters in MG1655: F211L-E216D	IWohlgemuth_28022019_JPT1_batch4_str8_1.raw	PRM	on request		Q Exactive HF-X				1	1	3x 10 exp6	60000	150
S4A,B,C	762	Error clusters in MG1655: F211L-E216D	IWohlgemuth_28022019_JPT1_batch4_str8_2.raw	PRM	on request		Q Exactive HF-X				1	1	3x 10 exp6	60000	150
S4A,B,C	763	Error clusters in MG1655: F211L-E216D	IWohlgemuth_28022019_JPT1_batch4_str8_3.raw	PRM	on request		Q Exactive HF-X				1	1	3x 10 exp6	60000	150
S4A,B,C	764	Error clusters in MG1655: H67Q-E69D	I_Wohlgemuth_01032019_JPT2_Batch5_blank.raw	PRM	on request		Q Exactive HF-X				1	1	3x 10 exp6	60000	100
S4A,B,C	765	Error clusters in MG1655: H67Q-E69D	I_Wohlgemuth_01032019_JPT2_Batch5_str8_1.raw	PRM	on request		Q Exactive HF-X				1	1	3x 10 exp6	60000	100
S4A,B,C	766	Error clusters in MG1655: H67Q-E69D	I_Wohlgemuth_01032019_JPT2_Batch5_str8_2.raw	PRM	on request		Q Exactive HF-X				1	1	3x 10 exp6	60000	100
S4A,B,C	767	Error clusters in MG1655: H67Q-E69D	I_Wohlgemuth_01032019_JPT2_Batch5_str8_3.raw	PRM	on request		Q Exactive HF-X				1	1	3x 10 exp6	60000	100
S4A,B,C	768	Error clusters in MG1655: E216D-F219L	I_Wohlgemuth_01032019_JPT2_Batch3_blank.raw	PRM	on request		Q Exactive HF-X				1	1	3x 10 exp6	60000	100
S4A,B,C	769	Error clusters in MG1655: E216D-F219L	I_Wohlgemuth_01032019_JPT2_Batch3_str8_1.raw	PRM	on request		Q Exactive HF-X				1	1	3x 10 exp6	60000	100
S4A,B,C	770	Error clusters in MG1655: E216D-F219L	I_Wohlgemuth_01032019_JPT2_Batch3_str8_2.raw	PRM	on request		Q Exactive HF-X				1	1	3x 10 exp6	60000	100
S4A,B,C	771	Error clusters in MG1655: E216D-F219L	I_Wohlgemuth_01032019_JPT2_Batch3_str8_3.raw	PRM	on request		Q Exactive HF-X				1	1	3x 10 exp6	60000	100
S4A,B,C	772	Error clusters in MG1655:E241D-E242D	I_Wohlgemuth_01032019_JPT2_Batch2_blank.raw	PRM	on request		Q Exactive HF-X				1	1	3x 10 exp6	60000	100
S4A,B,C	773	Error clusters in MG1655:E241D-E242D	I_Wohlgemuth_01032019_JPT2_Batch2_str8_1.raw	PRM	on request		Q Exactive HF-X				1	1	3x 10 exp6	60000	100
S4A,B,C	774	Error clusters in MG1655:E241D-E242D	I_Wohlgemuth_01032019_JPT2_Batch2_str8_2.raw	PRM	on request		Q Exactive HF-X				1	1	3x 10 exp6	60000	100
S4A,B,C	775	Error clusters in MG1655:E241D-E242D	I_Wohlgemuth_01032019_JPT2_Batch2_str8_3.raw	PRM	on request		Q Exactive HF-X				1	1	3x 10 exp6	60000	100
S4A,B,C	776	Error clusters in MG1655: E242D-E244D	IWohlgemuth_28022019_JPT1_batch1_blank_20190228182049.raw	PRM	on request		Q Exactive HF-X				1	1	3x 10 exp6	60000	150
S4A,B,C	777	Error clusters in MG1655: E242D-E244D	IWohlgemuth_28022019_JPT1_batch1_str8_1_20190228192023.raw	PRM	on request		Q Exactive HF-X				1	1	3x 10 exp6	60000	150
S4A,B,C	778	Error clusters in MG1655: E242D-E244D	IWohlgemuth_28022019_JPT1_batch1_str8_2_20190228201949.raw	PRM	on request		Q Exactive HF-X				1	1	3x 10 exp6	60000	150
S4A,B,C	779	Error clusters in MG1655: E242D-E244D	IWohlgemuth_28022019_JPT1_batch1_str8_3.raw	PRM	on request		Q Exactive HF-X				1	1	3x 10 exp6	60000	150
S4A,B,C	780	Error clusters in MG1655: M261I-R263C	I_Wohlgemuth_01032019_JPT2_Batch3_blank.raw	PRM	on request		Q Exactive HF-X				1	1	3x 10 exp6	60000	100
S4A,B,C	781	Error clusters in MG1655: M261I-R263C	I_Wohlgemuth_01032019_JPT2_Batch3_str8_1.raw	PRM	on request		Q Exactive HF-X				1	1	3x 10 exp6	60000	100
S4A,B,C	782	Error clusters in MG1655: M261I-R263C	I_Wohlgemuth_01032019_JPT2_Batch3_str8_2.raw	PRM	on request		Q Exactive HF-X				1	1	3x 10 exp6	60000	100
S4A,B,C	783	Error clusters in MG1655: M261I-R263C	I_Wohlgemuth_01032019_JPT2_Batch3_str8_3.raw	PRM	on request		Q Exactive HF-X				1	1	3x 10 exp6	60000	100
S4A,B,C	784	Error clusters in MG1655: M359I-D370E	I_Wohlgemuth_01032019_JPT2_Batch6_blank.raw	PRM	on request		Q Exactive HF-X				1	1	3x 10 exp6	60000	100
S4A,B,C	785	Error clusters in MG1655: M359I-D370E	I_Wohlgemuth_01032019_JPT2_Batch6_str8_1.raw	PRM	on request		Q Exactive HF-X				1	1	3x 10 exp6	60000	100
S4A,B,C	786	Error clusters in MG1655: M359I-D370E	I_Wohlgemuth_01032019_JPT2_Batch6_str8_2.raw	PRM	on request		Q Exactive HF-X				1	1	3x 10 exp6	60000	100
S4A,B,C	787	Error clusters in MG1655: M359I-D370E	I_Wohlgemuth_01032019_JPT2_Batch6_str8_3.raw	PRM	on request		Q Exactive HF-X				1	1	3x 10 exp6	60000	100
S4A,B,C	788	Error clusters in MG1655: M359I-H365Q	I_Wohlgemuth_01032019_JPT2_Batch7_blank.raw	PRM	on request		Q Exactive HF-X				1	1	3x 10 exp6	60000	100
S4A,B,C	789	Error clusters in MG1655: M359I-H365Q	I_Wohlgemuth_01032019_JPT2_Batch7_str8_1.raw	PRM	on request		Q Exactive HF-X				1	1	3x 10 exp6	60000	100
S4A,B,C	790	Error clusters in MG1655: M359I-H365Q	I_Wohlgemuth_01032019_JPT2_Batch7_str8_2.raw	PRM	on request		Q Exactive HF-X				1	1	3x 10 exp6	60000	100
S4A,B,C	791	Error clusters in MG1655: M359I-H365Q	I_Wohlgemuth_01032019_JPT2_Batch7_str8_3.raw	PRM	on request		Q Exactive HF-X				1	1	3x 10 exp6	60000	100
S4A,B,C	792	Error clusters in MG1655: H365Q-D370E	I_Wohlgemuth_01032019_JPT2_Batch5_blank.raw	PRM	on request		Q Exactive HF-X				1	1	3x 10 exp6	60000	100
S4A,B,C	793	Error clusters in MG1655: H365Q-D370E	I_Wohlgemuth_01032019_JPT2_Batch5_str8_1.raw	PRM	on request		Q Exactive HF-X				1	1	3x 10 exp6	60000	100
S4A,B,C	794	Error clusters in MG1655: H365Q-D370E	I_Wohlgemuth_01032019_JPT2_Batch5_str8_2.raw	PRM	on request		Q Exactive HF-X				1	1	3x 10 exp6	60000	100
S4A,B,C	795	Error clusters in MG1655: H365Q-D370E	I_Wohlgemuth_01032019_JPT2_Batch5_str8_3.raw	PRM	on request		Q Exactive HF-X				1	1	3x 10 exp6	60000	100
S4A,B,C	796	Error cluster in MG1655 after QRAS: D51E-N52K	13_Fig2C_D51E_N52K_Minus.raw	PRM	on request		Q Exactive Plus				1	0.7	3x 10 exp6	70000	200
S4A,B,C	797	Error cluster in MG1655 after QRAS: D51E-N52K	14_Fig2C_D51E_N52K_Plus.raw	PRM	on request		Q Exactive Plus				1	0.7	3x 10 exp6	70000	200
S4A,B,C	798	Error cluster in MG1655 after QRAS:I63F-H67Q	37_Fig2C_I63F_H67Q_Minus.raw	PRM	on request		Q Exactive Plus				1	0.7	3x 10 exp6	70000	200
S4A,B,C	799	Error cluster in MG1655 after QRAS:I63F-H67Q	38_Fig2C_I63F_H67Q_Plus.raw	PRM	on request		Q Exactive Plus				1	0.7	3x 10 exp6	70000	200
S4A,B,C	800	Error cluster in MG1655 after QRAS:E118D-H119Q	15_Fig2C_E118D_H119Q_Minus.raw	PRM	on request		Q Exactive Plus				1	0.7	3x 10 exp6	70000	200
S4A,B,C	801	Error cluster in MG1655 after QRAS:E118D-H119Q	I_Wohlgemuth_08032017_Peptide5_plus_170309224712.raw	PRM	on request		Q Exactive Plus				1	0.7	3x 10 exp6	70000	200
S4A,B,C	802	Error cluster in MG1655 after QRAS:Y161H-F163L	27_Fig2C_Y161H_F163L_Minus.raw	PRM	on request		Q Exactive Plus				1	0.7	3x 10 exp6	70000	200
S4A,B,C	803	Error cluster in MG1655 after QRAS:Y161H-F163L	28_Fig2C_Y161H_F163L_Plus.raw	PRM	on request		Q Exactive Plus				1	0.7	3x 10 exp6	70000	200
S4A,B,C	804	Error cluster in MG1655 after QRAS:F163L-G165C	29_Fig2C_F163L_G165C_Minus.raw	PRM	on request		Q Exactive Plus				1	0.7	3x 10 exp6	70000	200
S4A,B,C	805	Error cluster in MG1655 after QRAS:F163L-G165C	30_Fig2C_F163L_G165C_Plus.raw	PRM	on request		Q Exactive Plus				1	0.7	3x 10 exp6	70000	200
S4A,B,C	806	Error cluster in MG1655 after QRAS:F163L-D166A	I_Wohlgemuth_30082017_Uma3_F163L_DA_minus_47.raw	PRM	on request		Q Exactive Plus				1	0.7	3x 10 exp6	70000	200
S4A,B,C	807	Error cluster in MG1655 after QRAS:F163L-D166A	I_Wohlgemuth_30082017_Uma3_F163L_DA_plus_47.raw	PRM	on request		Q Exactive Plus				1	0.7	3x 10 exp6	70000	200
S4A,B,C	808	Error cluster in MG1655 after QRAS:E184D-E186D	31_Fig2C_E184D_E186D_Minus.raw	PRM	on request		Q Exactive Plus				1	0.7	3x 10 exp6	70000	200
S4A,B,C	809	Error cluster in MG1655 after QRAS:E184D-E186D	32_Fig2C_E184D_E186D_Plus.raw	PRM	on request		Q Exactive Plus				1	0.7	3x 10 exp6	70000	200
S4A,B,C	810	Error cluster in MG1655 after QRAS:T226S-R231C	IW_T226S_R231C_Minus17_.raw	PRM	on request		Q Exactive Plus				1	0.7	3x 10 exp6	70000	200
S4A,B,C	811	Error cluster in MG1655 after QRAS:T226S-R231C	IW_T226S_R231C_Plus18.raw	PRM	on request		Q Exactive Plus				1	0.7	3x 10 exp6	70000	200
S4A,B,C	812	Error cluster in MG1655 after QRAS:R231C-E233D	33_Fig2C_R231C_E233D_Minus.raw	PRM	on request		Q Exactive Plus				1	0.7	3x 10 exp6	70000	200
S4A,B,C	813	Error cluster in MG1655 after QRAS:R231C-E233D	34_Fig2C_R231C_E233D_Plus.raw	PRM	on request		Q Exactive Plus				1	0.7	3x 10 exp6	70000	200
S4A,B,C	814	Error cluster in MG1655 after QRAS:E233D-R234C	17_Fig2C_E233D_R234C_Minus.raw	PRM	on request		Q Exactive Plus				1	0.7	3x 10 exp6	70000	200
S4A,B,C	815	Error cluster in MG1655 after QRAS:E233D-R234C	18_Fig2C_E233D_R234C_Plus.raw	PRM	on request		Q Exactive Plus				1	0.7	3x 10 exp6	70000	200
S4A,B,C	816	Error cluster in MG1655 after QRAS:F262L-R263C	22_Fig2C_F262L_R263C_Minus.raw	PRM	on request		Q Exactive Plus				1	0.7	3x 10 exp6	70000	200
S4A,B,C	817	Error cluster in MG1655 after QRAS:F262L-R263C	22_Fig2C_F262L_R263C_Plus.raw	PRM	on request		Q Exactive Plus				1	0.7	3x 10 exp6	70000	200
S4A,B,C	818	Error cluster in MG1655 after QRAS:K264N-E268D	35_Fig2C_K264N_E268D_Minus.raw	PRM	on request		Q Exactive Plus				1	0.7	3x 10 exp6	70000	200
S4A,B,C	819	Error cluster in MG1655 after QRAS:K264N-E268D	36_Fig2C_K264N_E268D_Plus.raw	PRM	on request		Q Exactive Plus				1	0.7	3x 10 exp6	70000	200
S4A,B,C	820	Error cluster in MG1655 after QRAS:E346D-G347R	24_Fig2C_E346D_G347R_Plus.raw	PRM	on request		Q Exactive Plus				1	0.7	3x 10 exp6	70000	200
S4A,B,C	821	Error cluster in MG1655 after QRAS:E346D-G347R	I_Wohlgemuth_11042017_E346D_G347R_minus.raw	PRM	on request		Q Exactive Plus				1	0.7	3x 10 exp6	70000	200
S4A,B,C	822	Error cluster in MG1655 after QRAS:R378C-E379D	25_Fig2C_R378C_E379D_minus.raw	PRM	on request		Q Exactive Plus				1	0.7	3x 10 exp6	70000	200
S4A,B,C	823	Error cluster in MG1655 after QRAS:R378C-E379D	26_Fig2C_R378C_E379D_plus.raw	PRM	on request		Q Exactive Plus				1	0.7	3x 10 exp6	70000	200
S4A,B,C	824	Error cluster in MG1655 after QRAS:T229S-R231C-E233D	41_Fig2C_T229SR231CE233DMinus.raw	PRM	on request		Q Exactive Plus				1	0.7	3x 10 exp6	70000	200
S4A,B,C	825	Error cluster in MG1655 after QRAS:T229S-R231C-E233D	42_Fig2CT229SR231CE233DPlus.raw	PRM	on request		Q Exactive Plus				1	0.7	3x 10 exp6	70000	200
S4A,B,C	826	Error cluster in MG1655 after QRAS:E241D-E242D-E244D	I_Wohlgemuth_11042017_E241D_E242D_E244D_minus.raw	PRM	on request		Q Exactive Plus				1	0.7	3x 10 exp6	70000	200
S4A,B,C	827	Error cluster in MG1655 after QRAS:E241D-E242D-E244D	I_Wohlgemuth_11042017_E241D_E242D_E244D_plus_170411233226.raw	PRM	on request		Q Exactive Plus				1	0.7	3x 10 exp6	70000	200
S5A	828	Analysis of different Apr batches	IW_13062017_Apra_no_AB_1	SRM	on request		TSQ Quantiva									1	0.7	0.7	3	EF-Tu: correct peptide, F305L, E306D, E308D, Y310H
S5A	829	Analysis of different Apr batches	IW_13062017_Apra_no_AB_2	SRM	on request		TSQ Quantiva									1	0.7	0.7	3	EF-Tu: correct peptide, F305L, E306D, E308D, Y310H
S5A	830	Analysis of different Apr batches	IW_13062017_Apra_no_AB_2	SRM	on request		TSQ Quantiva									1	0.7	0.7	3	EF-Tu: correct peptide, F305L, E306D, E308D, Y310H
S5A	831	Analysis of different Apr batches	IW_13062017_Apra_125_8_1	SRM	on request		TSQ Quantiva									1	0.7	0.7	3	EF-Tu: correct peptide, F305L, E306D, E308D, Y310H
S5A	832	Analysis of different Apr batches	IW_13062017_Apra_125_8_2	SRM	on request		TSQ Quantiva									1	0.7	0.7	3	EF-Tu: correct peptide, F305L, E306D, E308D, Y310H
S5A	833	Analysis of different Apr batches	IW_13062017_Apra_125_8_3	SRM	on request		TSQ Quantiva									1	0.7	0.7	3	EF-Tu: correct peptide, F305L, E306D, E308D, Y310H
S5A	834	Analysis of different Apr batches	IW_13062017_Apra_125_16_1	SRM	on request		TSQ Quantiva									1	0.7	0.7	3	EF-Tu: correct peptide, F305L, E306D, E308D, Y310H
S5A	835	Analysis of different Apr batches	IW_13062017_Apra_125_16_2	SRM	on request		TSQ Quantiva									1	0.7	0.7	3	EF-Tu: correct peptide, F305L, E306D, E308D, Y310H
S5A	836	Analysis of different Apr batches	IW_13062017_Apra_125_16_3	SRM	on request		TSQ Quantiva									1	0.7	0.7	3	EF-Tu: correct peptide, F305L, E306D, E308D, Y310H
S5A	837	Analysis of different Apr batches	IW_13062017_Apra_125_32_1	SRM	on request		TSQ Quantiva									1	0.7	0.7	3	EF-Tu: correct peptide, F305L, E306D, E308D, Y310H
S5A	838	Analysis of different Apr batches	IW_13062017_Apra_125_32_2	SRM	on request		TSQ Quantiva									1	0.7	0.7	3	EF-Tu: correct peptide, F305L, E306D, E308D, Y310H
S5A	839	Analysis of different Apr batches	IW_13062017_Apra_125_32_3	SRM	on request		TSQ Quantiva									1	0.7	0.7	3	EF-Tu: correct peptide, F305L, E306D, E308D, Y310H
S5A	840	Analysis of different Apr batches	IW_13062017_Apra_Alpha_8_1	SRM	on request		TSQ Quantiva									1	0.7	0.7	3	EF-Tu: correct peptide, F305L, E306D, E308D, Y310H
S5A	841	Analysis of different Apr batches	IW_13062017_Apra_Alpha_8_2	SRM	on request		TSQ Quantiva									1	0.7	0.7	3	EF-Tu: correct peptide, F305L, E306D, E308D, Y310H
S5A	842	Analysis of different Apr batches	IW_13062017_Apra_Alpha_8_3	SRM	on request		TSQ Quantiva									1	0.7	0.7	3	EF-Tu: correct peptide, F305L, E306D, E308D, Y310H
S5A	843	Analysis of different Apr batches	IW_13062017_Apra_Alpha_16_1	SRM	on request		TSQ Quantiva									1	0.7	0.7	3	EF-Tu: correct peptide, F305L, E306D, E308D, Y310H
S5A	844	Analysis of different Apr batches	IW_13062017_Apra_Alpha_16_2	SRM	on request		TSQ Quantiva									1	0.7	0.7	3	EF-Tu: correct peptide, F305L, E306D, E308D, Y310H
S5A	845	Analysis of different Apr batches	IW_13062017_Apra_Alpha_16_3	SRM	on request		TSQ Quantiva									1	0.7	0.7	3	EF-Tu: correct peptide, F305L, E306D, E308D, Y310H
S5A	846	Analysis of different Apr batches	IW_13062017_Apra_Alpha_32_1	SRM	on request		TSQ Quantiva									1	0.7	0.7	3	EF-Tu: correct peptide, F305L, E306D, E308D, Y310H
S5A	847	Analysis of different Apr batches	IW_13062017_Apra_Alpha_32_2	SRM	on request		TSQ Quantiva									1	0.7	0.7	3	EF-Tu: correct peptide, F305L, E306D, E308D, Y310H
S5A	848	Analysis of different Apr batches	IW_13062017_Apra_Alpha_32_3	SRM	on request		TSQ Quantiva									1	0.7	0.7	3	EF-Tu: correct peptide, F305L, E306D, E308D, Y310H
S5A	849	Analysis of different Apr batches	IW_13062017_Apra_BCB_8_1	SRM	on request		TSQ Quantiva									1	0.7	0.7	3	EF-Tu: correct peptide, F305L, E306D, E308D, Y310H
S5A	850	Analysis of different Apr batches	IW_13062017_Apra_BCB_8_2	SRM	on request		TSQ Quantiva									1	0.7	0.7	3	EF-Tu: correct peptide, F305L, E306D, E308D, Y310H
S5A	851	Analysis of different Apr batches	IW_13062017_Apra_BCB_8_3	SRM	on request		TSQ Quantiva									1	0.7	0.7	3	EF-Tu: correct peptide, F305L, E306D, E308D, Y310H
S5A	852	Analysis of different Apr batches	IW_13062017_Apra_BCB_16_1	SRM	on request		TSQ Quantiva									1	0.7	0.7	3	EF-Tu: correct peptide, F305L, E306D, E308D, Y310H
S5A	853	Analysis of different Apr batches	IW_13062017_Apra_BCB_16_2	SRM	on request		TSQ Quantiva									1	0.7	0.7	3	EF-Tu: correct peptide, F305L, E306D, E308D, Y310H
S5A	854	Analysis of different Apr batches	IW_13062017_Apra_BCB_16_3	SRM	on request		TSQ Quantiva									1	0.7	0.7	3	EF-Tu: correct peptide, F305L, E306D, E308D, Y310H
S5A	855	Analysis of different Apr batches	IW_13062017_Apra_BCB_32_1	SRM	on request		TSQ Quantiva									1	0.7	0.7	3	EF-Tu: correct peptide, F305L, E306D, E308D, Y310H
S5A	856	Analysis of different Apr batches	IW_13062017_Apra_BCB_32_2	SRM	on request		TSQ Quantiva									1	0.7	0.7	3	EF-Tu: correct peptide, F305L, E306D, E308D, Y310H
S5A	857	Analysis of different Apr batches	IW_13062017_Apra_BCB_32_3	SRM	on request		TSQ Quantiva									1	0.7	0.7	3	EF-Tu: correct peptide, F305L, E306D, E308D, Y310H
S5A	858	Analysis of different Apr batches	IW_13062017_Apra_LTK_8_1	SRM	on request		TSQ Quantiva									1	0.7	0.7	3	EF-Tu: correct peptide, F305L, E306D, E308D, Y310H
S5A	859	Analysis of different Apr batches	IW_13062017_Apra_LTK_8_2	SRM	on request		TSQ Quantiva									1	0.7	0.7	3	EF-Tu: correct peptide, F305L, E306D, E308D, Y310H
S5A	860	Analysis of different Apr batches	IW_13062017_Apra_LTK_8_3	SRM	on request		TSQ Quantiva									1	0.7	0.7	3	EF-Tu: correct peptide, F305L, E306D, E308D, Y310H
S5A	861	Analysis of different Apr batches	IW_13062017_Apra_LTK_16_1	SRM	on request		TSQ Quantiva									1	0.7	0.7	3	EF-Tu: correct peptide, F305L, E306D, E308D, Y310H
S5A	862	Analysis of different Apr batches	IW_13062017_Apra_LTK_16_2	SRM	on request		TSQ Quantiva									1	0.7	0.7	3	EF-Tu: correct peptide, F305L, E306D, E308D, Y310H
S5A	863	Analysis of different Apr batches	IW_13062017_Apra_LTK_16_3	SRM	on request		TSQ Quantiva									1	0.7	0.7	3	EF-Tu: correct peptide, F305L, E306D, E308D, Y310H
S5A	864	Analysis of different Apr batches	IW_13062017_Apra_LTK_32_1	SRM	on request		TSQ Quantiva									1	0.7	0.7	3	EF-Tu: correct peptide, F305L, E306D, E308D, Y310H
S5A	865	Analysis of different Apr batches	IW_13062017_Apra_LTK_32_2	SRM	on request		TSQ Quantiva									1	0.7	0.7	3	EF-Tu: correct peptide, F305L, E306D, E308D, Y310H
S5A	866	Analysis of different Apr batches	IW_13062017_Apra_LTK_32_3	SRM	on request		TSQ Quantiva									1	0.7	0.7	3	EF-Tu: correct peptide, F305L, E306D, E308D, Y310H
S5A	867	Analysis of different Apr batches	IW_21062017_ChemCruz_8Apra_1	SRM	on request		TSQ Quantiva									1	0.7	0.7	3	EF-Tu: correct peptide, F305L, E306D, E308D, Y310H
S5A	868	Analysis of different Apr batches	IW_21062017_ChemCruz_8Apra_2	SRM	on request		TSQ Quantiva									1	0.7	0.7	3	EF-Tu: correct peptide, F305L, E306D, E308D, Y310H
S5A	869	Analysis of different Apr batches	IW_21062017_ChemCruz_8Apra_3	SRM	on request		TSQ Quantiva									1	0.7	0.7	3	EF-Tu: correct peptide, F305L, E306D, E308D, Y310H
S5A	870	Analysis of different Apr batches	IW_21062017_ChemCruz_16Apra_1	SRM	on request		TSQ Quantiva									1	0.7	0.7	3	EF-Tu: correct peptide, F305L, E306D, E308D, Y310H
S5A	871	Analysis of different Apr batches	IW_21062017_ChemCruz_16Apra_2	SRM	on request		TSQ Quantiva									1	0.7	0.7	3	EF-Tu: correct peptide, F305L, E306D, E308D, Y310H
S5A	872	Analysis of different Apr batches	IW_21062017_ChemCruz_16Apra_3	SRM	on request		TSQ Quantiva									1	0.7	0.7	3	EF-Tu: correct peptide, F305L, E306D, E308D, Y310H
S5A	873	Analysis of different Apr batches	IW_21062017_ChemCruz_32Apra_1	SRM	on request		TSQ Quantiva									1	0.7	0.7	3	EF-Tu: correct peptide, F305L, E306D, E308D, Y310H
S5A	874	Analysis of different Apr batches	IW_21062017_ChemCruz_32Apra_2	SRM	on request		TSQ Quantiva									1	0.7	0.7	3	EF-Tu: correct peptide, F305L, E306D, E308D, Y310H
S5A	875	Analysis of different Apr batches	IW_21062017_ChemCruz_32Apra_3	SRM	on request		TSQ Quantiva									1	0.7	0.7	3	EF-Tu: correct peptide, F305L, E306D, E308D, Y310H
S5B		see Figure 3A
S6A		see Figure 4E
S6B	876	Mismatches in error clusters involving D208E : D208E-F211L minus Str	I_Wohlgemuth_12122018_D208EplusX6_minus.raw	PRM	on request		Q Exactive HF-X				1	1	3x 10 exp6	60000	200
S6B	877	Mismatches in error clusters involving D208E : D208E-F211L plus Str	I_Wohlgemuth_12122018_D208EplusX6_plus.raw	PRM	on request		Q Exactive HF-X				1	1	3x 10 exp6	60000	200
S6B	878	Mismatches in error clusters involving D208E : D208E-F211I minus Str	I_Wohlgemuth_12122018_D208EplusX1_2_minus.raw	PRM	on request		Q Exactive HF-X				1	1	3x 10 exp6	60000	200
S6B	879	Mismatches in error clusters involving D208E : D208E-F211I plus Str	I_Wohlgemuth_12122018_D208EplusX1_2_plus.raw	PRM	on request		Q Exactive HF-X				1	1	3x 10 exp6	60000	200
S6B	880	Mismatches in error clusters involving D208E : D208E-L212Q minus Str	I_Wohlgemuth_12122018_D208EplusX1_2_minus.raw	PRM	on request		Q Exactive HF-X				1	1	3x 10 exp6	60000	200
S6B	881	Mismatches in error clusters involving D208E : D208E-L212Q plus Str	I_Wohlgemuth_12122018_D208EplusX1_2_plus.raw	PRM	on request		Q Exactive HF-X				1	1	3x 10 exp6	60000	200
S6B	882	Mismatches in error clusters involving D208E : D208E-E216A minus Str	I_Wohlgemuth_12122018_D208EplusX3_1_minus.raw	PRM	on request		Q Exactive HF-X				1	1	3x 10 exp6	60000	200
S6B	883	Mismatches in error clusters involving D208E : D208E-E216A plus Str	I_Wohlgemuth_12122018_D208EplusX3_1_plus.raw	PRM	on request		Q Exactive HF-X				1	1	3x 10 exp6	60000	200
S6B	884	Mismatches in error clusters involving D208E : D208E-D217E minus Str	I_Wohlgemuth_12122018_D208EplusX6_minus.raw	PRM	on request		Q Exactive HF-X				1	1	3x 10 exp6	60000	200
S6B	885	Mismatches in error clusters involving D208E : D208E-D217E plus Str	I_Wohlgemuth_12122018_D208EplusX6_plus.raw	PRM	on request		Q Exactive HF-X				1	1	3x 10 exp6	60000	200
S6B	886	Mismatches in error clusters involving D208E : D208E-F219L minus Str	I_Wohlgemuth_12122018_D208EplusX6_minus.raw	PRM	on request		Q Exactive HF-X				1	1	3x 10 exp6	60000	200
S6B	887	Mismatches in error clusters involving D208E : D208E-F219L plus Str	I_Wohlgemuth_12122018_D208EplusX6_plus.raw	PRM	on request		Q Exactive HF-X				1	1	3x 10 exp6	60000	200
S6B	888	Mismatches in error clusters involving D208E : D208E-I221F minus Str	I_Wohlgemuth_12122018_D208EplusX5_1_minus.raw	PRM	on request		Q Exactive HF-X				1	1	3x 10 exp6	60000	200
S6B	889	Mismatches in error clusters involving D208E : D208E-I221F plus Str	I_Wohlgemuth_12122018_D208EplusX5_1_plus.raw	PRM	on request		Q Exactive HF-X				1	1	3x 10 exp6	60000	200
S7A		see data Figure2C,D
S8	890	Distance dependence, point measurements LFQ: D48E-D51E, M261I-R263C, M359I-D370E	I_Wohlgemut_04032019_new_decay_noAB_PRM	PRM	on request		Q Exactive HF-X				1	1	3x 10 exp6	60000	150
S8	891	Distance dependence, point measurements LFQ: D48E-D51E, M261I-R263C, M359I-D370E	I_Wohlgemut_04032019_new_decay_Str_PRM	PRM	on request		Q Exactive HF-X				1	1	3x 10 exp6	60000	150
S8	892	Distance dependence, point measurements LFQ: D48E-D51E, M261I-R263C, M359I-D370E	I_Wohlgemut_04032019_new_decay_Par_PRM	PRM	on request		Q Exactive HF-X				1	1	3x 10 exp6	60000	150
S8	893	Distance dependence, point measurements LFQ: D48E-D51E, M261I-R263C, M359I-D370E	I_Wohlgemut_04032019_new_decay_Apr_PRM	PRM	on request		Q Exactive HF-X				1	1	3x 10 exp6	60000	150
S8	894	Distance dependence, point measurements LFQ: D48E-D51E, M261I-R263C, M359I-D370E	I_Wohlgemut_04032019_new_decay_noAB_PRM2	PRM	on request		Q Exactive HF-X				1	1	3x 10 exp6	60000	150
S8	895	Distance dependence, point measurements LFQ: D48E-D51E, M261I-R263C, M359I-D370E	I_Wohlgemut_04032019_new_decay_Str_PRM2	PRM	on request		Q Exactive HF-X				1	1	3x 10 exp6	60000	150
S8	896	Distance dependence, point measurements LFQ: D48E-D51E, M261I-R263C, M359I-D370E	I_Wohlgemut_04032019_new_decay_Par_PRM2	PRM	on request		Q Exactive HF-X				1	1	3x 10 exp6	60000	150
S8	897	Distance dependence, point measurements LFQ: D48E-D51E, M261I-R263C, M359I-D370E	I_Wohlgemut_04032019_new_decay_Apr_PRM2	PRM	on request		Q Exactive HF-X				1	1	3x 10 exp6	60000	150
S8	898	Distance dependence, point measurements LFQ: D48E-D51E, M261I-R263C, M359I-D370E	I_Wohlgemut_04032019_new_decay_noAB_PRM3	PRM	on request		Q Exactive HF-X				1	1	3x 10 exp6	60000	150
S8	899	Distance dependence, point measurements LFQ: D48E-D51E, M261I-R263C, M359I-D370E	I_Wohlgemut_04032019_new_decay_Str_PRM3	PRM	on request		Q Exactive HF-X				1	1	3x 10 exp6	60000	150
S8	900	Distance dependence, point measurements LFQ: D48E-D51E, M261I-R263C, M359I-D370E	I_Wohlgemut_04032019_new_decay_Par_PRM3	PRM	on request		Q Exactive HF-X				1	1	3x 10 exp6	60000	150
S8	901	Distance dependence, point measurements LFQ: D48E-D51E, M261I-R263C, M359I-D370E	I_Wohlgemut_04032019_new_decay_Apr_PRM3	PRM	on request		Q Exactive HF-X				1	1	3x 10 exp6	60000	150
S8	902	Distance dependence, point measurements LFQ: F195L-D197E, R231C-E233D, F195L-Y199H	I_Wohlgemut_04032019_new_decay2_noAB_PRM	PRM	on request		Q Exactive HF-X				1	1	3x 10 exp6	60000	150
S8	903	Distance dependence, point measurements LFQ: F195L-D197E, R231C-E233D, F195L-Y199H	I_Wohlgemut_04032019_new_decay2_Str_PRM	PRM	on request		Q Exactive HF-X				1	1	3x 10 exp6	60000	150
S8	904	Distance dependence, point measurements LFQ: F195L-D197E, R231C-E233D, F195L-Y199H	I_Wohlgemut_04032019_new_decay2_Par_PRM	PRM	on request		Q Exactive HF-X				1	1	3x 10 exp6	60000	150
S8	905	Distance dependence, point measurements LFQ: F195L-D197E, R231C-E233D, F195L-Y199H	I_Wohlgemut_04032019_new_decay2_Apr_PRM	PRM	on request		Q Exactive HF-X				1	1	3x 10 exp6	60000	150
S8	906	Distance dependence, point measurements LFQ: F195L-D197E, R231C-E233D, F195L-Y199H	I_Wohlgemut_04032019_new_decay2_noAB_PRM2	PRM	on request		Q Exactive HF-X				1	1	3x 10 exp6	60000	150
S8	907	Distance dependence, point measurements LFQ: F195L-D197E, R231C-E233D, F195L-Y199H	I_Wohlgemut_04032019_new_decay2_Str_PRM2	PRM	on request		Q Exactive HF-X				1	1	3x 10 exp6	60000	150
S8	908	Distance dependence, point measurements LFQ: F195L-D197E, R231C-E233D, F195L-Y199H	I_Wohlgemut_04032019_new_decay2_Par_PRM2	PRM	on request		Q Exactive HF-X				1	1	3x 10 exp6	60000	150
S8	909	Distance dependence, point measurements LFQ: F195L-D197E, R231C-E233D, F195L-Y199H	I_Wohlgemut_04032019_new_decay2_Apr_PRM2	PRM	on request		Q Exactive HF-X				1	1	3x 10 exp6	60000	150
S8	910	Distance dependence, point measurements LFQ: F195L-D197E, R231C-E233D, F195L-Y199H	I_Wohlgemut_04032019_new_decay2_noAB_PRM3	PRM	on request		Q Exactive HF-X				1	1	3x 10 exp6	60000	150
S8	911	Distance dependence, point measurements LFQ: F195L-D197E, R231C-E233D, F195L-Y199H	I_Wohlgemut_04032019_new_decay2_Str_PRM3	PRM	on request		Q Exactive HF-X				1	1	3x 10 exp6	60000	150
S8	912	Distance dependence, point measurements LFQ: F195L-D197E, R231C-E233D, F195L-Y199H	I_Wohlgemut_04032019_new_decay2_Par_PRM3	PRM	on request		Q Exactive HF-X				1	1	3x 10 exp6	60000	150
S8	913	Distance dependence, point measurements LFQ: F195L-D197E, R231C-E233D, F195L-Y199H	I_Wohlgemut_04032019_new_decay2_Apr_PRM3	PRM	on request		Q Exactive HF-X				1	1	3x 10 exp6	60000	150
S8	914	Distance dependence, point measurements LFQ: E191D-Y199H, Y199H-E202D	I_Wohlgemuth_19032019_new_decay_blank	PRM	on request		Q Exactive HF-X				1	1	3x 10 exp6	60000	150
S8	915	Distance dependence, point measurements LFQ: E191D-Y199H, Y199H-E202D	I_Wohlgemuth_19032019_new_decay_Str_1	PRM	on request		Q Exactive HF-X				1	1	3x 10 exp6	60000	150
S8	916	Distance dependence, point measurements LFQ: E191D-Y199H, Y199H-E202D	I_Wohlgemuth_19032019_new_decay_Par_1	PRM	on request		Q Exactive HF-X				1	1	3x 10 exp6	60000	150
S8	917	Distance dependence, point measurements LFQ: E191D-Y199H, Y199H-E202D	I_Wohlgemuth_19032019_new_decay_Apr_1	PRM	on request		Q Exactive HF-X				1	1	3x 10 exp6	60000	150
S8	918	Distance dependence, point measurements LFQ: E191D-Y199H, Y199H-E202D	I_Wohlgemuth_19032019_new_decay_Str_2	PRM	on request		Q Exactive HF-X				1	1	3x 10 exp6	60000	150
S8	919	Distance dependence, point measurements LFQ: E191D-Y199H, Y199H-E202D	I_Wohlgemuth_19032019_new_decay_Par_2	PRM	on request		Q Exactive HF-X				1	1	3x 10 exp6	60000	150
S8	920	Distance dependence, point measurements LFQ: E191D-Y199H, Y199H-E202D	I_Wohlgemuth_19032019_new_decay_Apr_2	PRM	on request		Q Exactive HF-X				1	1	3x 10 exp6	60000	150
S8	921	Distance dependence, point measurements LFQ: E191D-Y199H, Y199H-E202D	I_Wohlgemuth_19032019_new_decay_Str_3	PRM	on request		Q Exactive HF-X				1	1	3x 10 exp6	60000	150
S8	922	Distance dependence, point measurements LFQ: E191D-Y199H, Y199H-E202D	I_Wohlgemuth_19032019_new_decay_Par_3	PRM	on request		Q Exactive HF-X				1	1	3x 10 exp6	60000	150
S8	923	Distance dependence, point measurements LFQ: E191D-Y199H, Y199H-E202D	I_Wohlgemuth_19032019_new_decay_Apr_3	PRM	on request		Q Exactive HF-X				1	1	3x 10 exp6	60000	150
S8	924	Distance dependence, point measurements LFQ:D197E-Y199H, M261I-F262L	I_Wohlgemuth_20032019_new_decay4_noAG_1	PRM	on request		Q Exactive HF-X				1	1	3x 10 exp6	60000	150
S8	925	Distance dependence, point measurements LFQ:D197E-Y199H, M261I-F262L	I_Wohlgemuth_20032019_new_decay4_Str1	PRM	on request		Q Exactive HF-X				1	1	3x 10 exp6	60000	150
S8	926	Distance dependence, point measurements LFQ:D197E-Y199H, M261I-F262L	I_Wohlgemuth_20032019_new_decay4_Par1	PRM	on request		Q Exactive HF-X				1	1	3x 10 exp6	60000	150
S8	927	Distance dependence, point measurements LFQ:D197E-Y199H, M261I-F262L	I_Wohlgemuth_20032019_new_decay4_Apr1	PRM	on request		Q Exactive HF-X				1	1	3x 10 exp6	60000	150
S8	928	Distance dependence, point measurements LFQ:D197E-Y199H, M261I-F262L	I_Wohlgemuth_20032019_new_decay4_Str2	PRM	on request		Q Exactive HF-X				1	1	3x 10 exp6	60000	150
S8	929	Distance dependence, point measurements LFQ:D197E-Y199H, M261I-F262L	I_Wohlgemuth_20032019_new_decay4_Par2	PRM	on request		Q Exactive HF-X				1	1	3x 10 exp6	60000	150
S8	930	Distance dependence, point measurements LFQ:D197E-Y199H, M261I-F262L	I_Wohlgemuth_20032019_new_decay4_Apr2	PRM	on request		Q Exactive HF-X				1	1	3x 10 exp6	60000	150
S8	931	Distance dependence, point measurements LFQ:D197E-Y199H, M261I-F262L	I_Wohlgemuth_20032019_new_decay4_Str3	PRM	on request		Q Exactive HF-X				1	1	3x 10 exp6	60000	150
S8	932	Distance dependence, point measurements LFQ:D197E-Y199H, M261I-F262L	I_Wohlgemuth_20032019_new_decay4_Par3	PRM	on request		Q Exactive HF-X				1	1	3x 10 exp6	60000	150
S8	933	Distance dependence, point measurements LFQ:D197E-Y199H, M261I-F262L	I_Wohlgemuth_20032019_new_decay4_Apr3	PRM	on request		Q Exactive HF-X				1	1	3x 10 exp6	60000	150
S8	934	Distance dependence, point measurements LFQ: Y161H-D162E, Y161H-F163L, F211L-F219L	I_Wohlgemuth_20032019_new_decay_5_noAG_1	PRM	on request		Q Exactive HF-X				1	1	3x 10 exp6	60000	150
S8	935	Distance dependence, point measurements LFQ: Y161H-D162E, Y161H-F163L, F211L-F219L	I_Wohlgemuth_20032019_new_decay_5_Str_1	PRM	on request		Q Exactive HF-X				1	1	3x 10 exp6	60000	150
S8	936	Distance dependence, point measurements LFQ: Y161H-D162E, Y161H-F163L, F211L-F219L	I_Wohlgemuth_20032019_new_decay_5_Par_1	PRM	on request		Q Exactive HF-X				1	1	3x 10 exp6	60000	150
S8	937	Distance dependence, point measurements LFQ: Y161H-D162E, Y161H-F163L, F211L-F219L	I_Wohlgemuth_20032019_new_decay_5_Apr_1	PRM	on request		Q Exactive HF-X				1	1	3x 10 exp6	60000	150
S8	938	Distance dependence, point measurements LFQ: Y161H-D162E, Y161H-F163L, F211L-F219L	I_Wohlgemuth_20032019_new_decay_5_Str_2	PRM	on request		Q Exactive HF-X				1	1	3x 10 exp6	60000	150
S8	939	Distance dependence, point measurements LFQ: Y161H-D162E, Y161H-F163L, F211L-F219L	I_Wohlgemuth_20032019_new_decay_5_Par_2	PRM	on request		Q Exactive HF-X				1	1	3x 10 exp6	60000	150
S8	940	Distance dependence, point measurements LFQ: Y161H-D162E, Y161H-F163L, F211L-F219L	I_Wohlgemuth_20032019_new_decay_5_Apr_2	PRM	on request		Q Exactive HF-X				1	1	3x 10 exp6	60000	150
S8	941	Distance dependence, point measurements LFQ: Y161H-D162E, Y161H-F163L, F211L-F219L	I_Wohlgemuth_20032019_new_decay_5_Str_3	PRM	on request		Q Exactive HF-X				1	1	3x 10 exp6	60000	150
S8	942	Distance dependence, point measurements LFQ: Y161H-D162E, Y161H-F163L, F211L-F219L	I_Wohlgemuth_20032019_new_decay_5_Par_3	PRM	on request		Q Exactive HF-X				1	1	3x 10 exp6	60000	150
S8	943	Distance dependence, point measurements LFQ: Y161H-D162E, Y161H-F163L, F211L-F219L	I_Wohlgemuth_20032019_new_decay_5_Apr_3	PRM	on request		Q Exactive HF-X				1	1	3x 10 exp6	60000	150
S8	944	Distance dependence, point measurements LFQ: E202D-E204D	I_Wohlgemuth_20032019_new_decay_6_noAG_1	PRM	on request		Q Exactive HF-X				1	1	3x 10 exp6	60000	150
S8	945	Distance dependence, point measurements LFQ: E202D-E204D	I_Wohlgemuth_20032019_new_decay_6_Str_1	PRM	on request		Q Exactive HF-X				1	1	3x 10 exp6	60000	150
S8	946	Distance dependence, point measurements LFQ: E202D-E204D	I_Wohlgemuth_20032019_new_decay_6_Par_1	PRM	on request		Q Exactive HF-X				1	1	3x 10 exp6	60000	150
S8	947	Distance dependence, point measurements LFQ: E202D-E204D	I_Wohlgemuth_20032019_new_decay_6_Apr_1	PRM	on request		Q Exactive HF-X				1	1	3x 10 exp6	60000	150
S8	948	Distance dependence, point measurements LFQ: E202D-E204D	I_Wohlgemuth_20032019_new_decay_6_Str_2	PRM	on request		Q Exactive HF-X				1	1	3x 10 exp6	60000	150
S8	949	Distance dependence, point measurements LFQ: E202D-E204D	I_Wohlgemuth_20032019_new_decay_6_Par_2	PRM	on request		Q Exactive HF-X				1	1	3x 10 exp6	60000	150
S8	950	Distance dependence, point measurements LFQ: E202D-E204D	I_Wohlgemuth_20032019_new_decay_6_Apr_2	PRM	on request		Q Exactive HF-X				1	1	3x 10 exp6	60000	150
S8	951	Distance dependence, point measurements LFQ: E202D-E204D	I_Wohlgemuth_20032019_new_decay_6_Str_3	PRM	on request		Q Exactive HF-X				1	1	3x 10 exp6	60000	150
S8	952	Distance dependence, point measurements LFQ: E202D-E204D	I_Wohlgemuth_20032019_new_decay_6_Par_3	PRM	on request		Q Exactive HF-X				1	1	3x 10 exp6	60000	150
S8	953	Distance dependence, point measurements LFQ: E202D-E204D	I_Wohlgemuth_20032019_new_decay_6_Apr_3	PRM	on request		Q Exactive HF-X				1	1	3x 10 exp6	60000	150
S8	954	Distance dependence, point measurements LFQ: D51E-N52K, H365Q-M369I	I_Wohlgemuth_20032019_new_decay_7_noAG_1	PRM	on request		Q Exactive HF-X				1	1	3x 10 exp6	60000	150
S8	955	Distance dependence, point measurements LFQ: D51E-N52K, H365Q-M369I	I_Wohlgemuth_20032019_new_decay_7_Str_1	PRM	on request		Q Exactive HF-X				1	1	3x 10 exp6	60000	150
S8	956	Distance dependence, point measurements LFQ: D51E-N52K, H365Q-M369I	I_Wohlgemuth_20032019_new_decay_7_Par_1	PRM	on request		Q Exactive HF-X				1	1	3x 10 exp6	60000	150
S8	957	Distance dependence, point measurements LFQ: D51E-N52K, H365Q-M369I	I_Wohlgemuth_20032019_new_decay_7_Apr_1	PRM	on request		Q Exactive HF-X				1	1	3x 10 exp6	60000	150
S8	958	Distance dependence, point measurements LFQ: D51E-N52K, H365Q-M369I	I_Wohlgemuth_20032019_new_decay_7_Str_2	PRM	on request		Q Exactive HF-X				1	1	3x 10 exp6	60000	150
S8	959	Distance dependence, point measurements LFQ: D51E-N52K, H365Q-M369I	I_Wohlgemuth_20032019_new_decay_7_Par_2	PRM	on request		Q Exactive HF-X				1	1	3x 10 exp6	60000	150
S8	960	Distance dependence, point measurements LFQ: D51E-N52K, H365Q-M369I	I_Wohlgemuth_20032019_new_decay_7_Apr_2	PRM	on request		Q Exactive HF-X				1	1	3x 10 exp6	60000	150
S8	961	Distance dependence, point measurements LFQ: D51E-N52K, H365Q-M369I	I_Wohlgemuth_20032019_new_decay_7_Str_3	PRM	on request		Q Exactive HF-X				1	1	3x 10 exp6	60000	150
S8	962	Distance dependence, point measurements LFQ: D51E-N52K, H365Q-M369I	I_Wohlgemuth_20032019_new_decay_7_Par_3	PRM	on request		Q Exactive HF-X				1	1	3x 10 exp6	60000	150
S8	963	Distance dependence, point measurements LFQ: D51E-N52K, H365Q-M369I	I_Wohlgemuth_20032019_new_decay_7_Apr_3	PRM	on request		Q Exactive HF-X				1	1	3x 10 exp6	60000	150

## Sheet: 4. targeted SRM transitions
Figure	Protein/Peptide	sequence	charge state	fragment	Precursor (m/z)	product (m/z)	CE	AQUA Peptide grade	Please note, that the transition table contains only the transitions for the light peptides
Figure 3d	IBPB	ITLALAGFR	2	y8	481.295	848.499	17.3	JPT-L
Figure 3d	IBPB	ITLALAGFR	2	y7	481.295	747.451	15.3	JPT-L
Figure 3d	IBPB	ITLALAGFR	2	y6	481.295	634.367	16.3	JPT-L
Figure 3d	IBPB	ITLALAGFR	2	y5	481.295	563.33	15.3	JPT-L
Figure 3d	IBPB	ITLALAGFR	2	b6	481.295	583.381	12.3	JPT-L
Figure 3d	IBPB	QEDLEIQLEGTR	2	y10	715.86	1173.61	24.4	JPT-L
Figure 3d	IBPB	QEDLEIQLEGTR	2	y9	715.86	1058.58	26.4	JPT-L
Figure 3d	IBPB	QEDLEIQLEGTR	2	y8	715.86	945.5	25.4	JPT-L
Figure 3d	IBPB	QEDLEIQLEGTR	2	y7	715.86	816.457	26.4	JPT-L
Figure 3d	IBPB	QEDLEIQLEGTR	2	b6	715.86	728.346	20.4	JPT-L
Figure 3d	IBPB	NEPEPIAAQR	2	y8	562.788	881.484	16.8	JPT-L
Figure 3d	IBPB	NEPEPIAAQR	2	y7	562.788	784.431	21.8	JPT-L
Figure 3d	IBPB	NEPEPIAAQR	2	y6	562.788	655.389	21.8	JPT-L
Figure 3d	IBPB	NEPEPIAAQR	2	y5	562.788	558.336	14.8	JPT-L
Figure 3d	IBPB	NEPEPIAAQR	2	y4	562.788	445.252	24.8	JPT-L
Figure 3d	IBPB	NEPEPIAAQR	2	y3	562.788	374.215	23.8	JPT-L
Figure 3d	RpoH	AEIHEYVLR	2	y7	565.304	929.52	20.9	JPT-L
Figure 3d	RpoH	AEIHEYVLR	2	y6	565.304	816.436	21.9	JPT-L
Figure 3d	RpoH	AEIHEYVLR	2	y5	565.304	679.377	23.9	JPT-L
Figure 3d	RpoH	AEIHEYVLR	2	y4	565.304	580.273	17.9	JPT-L
Figure 3d	RpoH	LHYHGDLEAAK	3	y8	418.547	840.421	17.2	JPT-L
Figure 3d	RpoH	LHYHGDLEAAK	3	y7	418.547	703.362	13.2	JPT-L
Figure 3d	RpoH	LHYHGDLEAAK	3	y6	418.547	646.341	15.2	JPT-L
Figure 3d	RpoH	LHYHGDLEAAK	3	y5	418.547	531.314	14.2	JPT-L
Figure 3d	RpoH	LHYHGDLEAAK	3	b6	418.547	723.321	16.2	JPT-L
Figure 3d	RpoH	TLILSHLR	2	y7	476.801	851.546	19.2	JPT-L
Figure 3d	RpoH	TLILSHLR	2	y6	476.801	738.462	17.2	JPT-L
Figure 3d	RpoH	TLILSHLR	2	y5	476.801	625.378	18.2	JPT-L
Figure 3d	RpoH	TLILSHLR	2	y4	476.801	512.294	19.2	JPT-L
Figure 3d	EF-Tu	VGEEVEIVGIK	2	y10	586.332	1072.59	21.5	Thermo Ultimate
Figure 3d	EF-Tu	VGEEVEIVGIK	2	y8	586.332	886.524	19.5	Thermo Ultimate
Figure 3d	EF-Tu	VGEEVEIVGIK	2	y7	586.332	757.482	19.5	Thermo Ultimate
Figure 3d	EF-Tu	VGEEVEIVGIK	2	y6	586.332	658.413	20.5	Thermo Ultimate
Figure 3d	EF-Tu	VGEEVEIVGIK	2	y5	586.332	529.371	22.5	Thermo Ultimate
Figure 3d	EF-Tu	VGEEVEIVGIK	2	y4	586.332	416.287	19.5	Thermo Ultimate
Figure 3d	EF-Tu	VGEEVEIVGIK	2	y3	586.332	317.218	17.5	Thermo Ultimate
Figure 3d	EF-Tu	FESEVYILSK	2	y8	607.819	938.519	17.1	Thermo Ultimate
Figure 3d	EF-Tu	FESEVYILSK	2	y6	607.819	722.445	20.1	Thermo Ultimate
Figure 3d	EF-Tu	FESEVYILSK	2	y5	607.819	623.376	18.1	Thermo Ultimate
Figure 3d	EF-Tu	FESEVYILSK	2	y4	607.819	460.313	22.1	Thermo Ultimate
Figure 3d	EF-Tu	FESEVYILSK	2	y3	607.819	347.229	24.1	Thermo Ultimate
Figure 3d	EF-Tu	FESEVYILSK	2	y2	607.819	234.145	25.1	Thermo Ultimate
Figure 3d	EF-Tu	ELLSQYDFPGDDTPIVR	2	y12	982.984	1394.66	29.4	Thermo Ultimate
Figure 3d	EF-Tu	ELLSQYDFPGDDTPIVR	2	y11	982.984	1231.6	32.4	Thermo Ultimate
Figure 3d	EF-Tu	ELLSQYDFPGDDTPIVR	2	y10	982.984	1116.57	34.4	Thermo Ultimate
Figure 3d	EF-Tu	ELLSQYDFPGDDTPIVR	2	y9	982.984	969.5	34.4	Thermo Ultimate
Figure 3d	EF-Tu	ELLSQYDFPGDDTPIVR	2	y4	982.984	484.324	33.4	Thermo Ultimate
Figure 3d	EF-Tu	TVGAGVVAK	2	y6	401.245	544.345	15.9	Thermo Ultimate
Figure 3d	EF-Tu	TVGAGVVAK	2	y5	401.245	473.308	14.9	Thermo Ultimate
Figure 3d	EF-Tu	TVGAGVVAK	2	y4	401.245	416.287	18.9	Thermo Ultimate
Figure 3d	EF-Tu	TVGAGVVAK	2	b6	401.245	485.272	10.9	Thermo Ultimate
Figure 3d	L10	AAAFEGELIPASQIDR	2	y11	844.436	1198.64	31.2	Thermo Ultimate
Figure 3d	L10	AAAFEGELIPASQIDR	2	y9	844.436	1012.58	30.2	Thermo Ultimate
Figure 3d	L10	AAAFEGELIPASQIDR	2	y8	844.436	899.495	27.2	Thermo Ultimate
Figure 3d	L10	AAAFEGELIPASQIDR	2	y7	844.436	786.41	27.2	Thermo Ultimate
Figure 3d	L10	AAAFEGELIPASQIDR	2	y5	844.436	618.321	24.2	Thermo Ultimate
Figure 3d	L10	AAAFEGELIPASQIDR	2	y3	844.436	403.23	24.2	Thermo Ultimate
Figure 3d	L10	AAAFEGELIPASQIDR	2	b9	844.436	902.462	23.2	Thermo Ultimate
Figure 3d	L10	LATLPTYEEAIAR	2	y9	724.393	1049.53	22.6	Thermo Ultimate
Figure 3d	L10	LATLPTYEEAIAR	2	y8	724.393	952.473	29.6	Thermo Ultimate
Figure 3d	L10	LATLPTYEEAIAR	2	y7	724.393	851.426	27.6	Thermo Ultimate
Figure 3d	L10	LATLPTYEEAIAR	2	y4	724.393	430.277	29.6	Thermo Ultimate
Figure 3d	L10	GALSAVVADSR	2	y8	523.285	804.421	16.6	Thermo Ultimate
Figure 3d	L10	GALSAVVADSR	2	y7	523.285	717.389	18.6	Thermo Ultimate
Figure 3d	L10	GALSAVVADSR	2	y6	523.285	646.352	15.6	Thermo Ultimate
Figure 3d	L10	GALSAVVADSR	2	y5	523.285	547.283	14.6	Thermo Ultimate
Figure 3d	L10	GALSAVVADSR	2	y4	523.285	448.215	14.6	Thermo Ultimate
Figure 3d	L10	GALSAVVADSR	2	y2	523.285	262.151	23.6	Thermo Ultimate
Figure 3d	IBPA	SAIGFDR	2	y6	383.198	678.357	15.4	JPT-L
Figure 3d	IBPA	SAIGFDR	2	y5	383.198	607.32	11.4	JPT-L
Figure 3d	IBPA	SAIGFDR	2	y4	383.198	494.236	13.4	JPT-L
Figure 3d	IBPA	SAIGFDR	2	y3	383.198	437.214	13.4	JPT-L
Figure 3d	IBPA	TYLYQGIAER	2	y8	607.314	949.51	19.1	JPT-L
Figure 3d	IBPA	TYLYQGIAER	2	y7	607.314	836.426	20.1	JPT-L
Figure 3d	IBPA	TYLYQGIAER	2	y6	607.314	673.363	19.1	JPT-L
Figure 3d	IBPA	TYLYQGIAER	2	y5	607.314	545.304	20.1	JPT-L
Figure 3d	IBPA	TYLYQGIAER	2	y4	607.314	488.283	19.1	JPT-L
Figure 3d	IBPA	TYLYQGIAER	2	y3	607.314	375.199	19.1	JPT-L
Figure 3d	IBPA	NFDLSPLYR	2	y7	562.79	863.462	16.8	JPT-L
Figure 3d	IBPA	NFDLSPLYR	2	y3	562.79	748.435	15.8	JPT-L
Figure 3d	IBPA	NFDLSPLYR	2	y5	562.79	635.351	15.8	JPT-L
Figure 3d	IBPA	NFDLSPLYR	2	y4	562.79	548.319	17.8	JPT-L
Figure 3d	IBPA	NFDLSPLYR	2	b2	562.79	262.119	14.8	JPT-L
Figure 3d	IBPA	NFDLSPLYR	2	b3	562.79	377.146	15.8	JPT-L
Figure 4a/c	correct 1	FESEVYILSK	2	y3	607.819	347.229	21.1	Thermo Ultimate
Figure 4a/c	correct 1	FESEVYILSK	2	y4	607.819	460.313	21.1	Thermo Ultimate
Figure 4a/c	correct 1	FESEVYILSK	2	y5	607.819	623.376	21.1	Thermo Ultimate
Figure 4a/c	correct 1	FESEVYILSK	2	y6	607.819	722.445	21.1	Thermo Ultimate
Figure 4a/c	correct 1	FESEVYILSK	2	y7	607.819	851.487	21.1	Thermo Ultimate
Figure 4a/c	correct 1	FESEVYILSK	2	y8	607.819	938.519	21.1	Thermo Ultimate
Figure 4a/c	correct 1	FESEVYILSK	2	b8	607.819	981.493	21.1	Thermo Ultimate
Figure 4a/c	correct 2	VGEEVEIVGIK	2	y3	586.332	317.218	20.5	Thermo Ultimate
Figure 4a/c	correct 2	VGEEVEIVGIK	2	y4	586.332	416.287	20.5	Thermo Ultimate
Figure 4a/c	correct 2	VGEEVEIVGIK	2	y5	586.332	529.371	20.5	Thermo Ultimate
Figure 4a/c	correct 2	VGEEVEIVGIK	2	y6	586.332	658.413	20.5	Thermo Ultimate
Figure 4a/c	correct 2	VGEEVEIVGIK	2	y7	586.332	757.482	20.5	Thermo Ultimate
Figure 4a/c	correct 2	VGEEVEIVGIK	2	y8	586.332	886.524	20.5	Thermo Ultimate
Figure 4a/c	correct 2	VGEEVEIVGIK	2	y9	586.332	1015.57	20.5	Thermo Ultimate
Figure 4a/c	correct 2	VGEEVEIVGIK	2	b6	586.332	643.293	20.5	Thermo Ultimate
Figure 4a/c	correct 2	VGEEVEIVGIK	2	b7	586.332	756.377	20.5	Thermo Ultimate
Figure 4a/c	correct 2	VGEEVEIVGIK	2	b8	586.332	855.446	20.5	Thermo Ultimate
Figure 4a/c	E241D	VGDEVEIVGIK	2	y3	579.324	317.218	16.3	Thermo QuantPro
Figure 4a/c	E241D	VGDEVEIVGIK	2	y4	579.324	416.287	15.3	Thermo QuantPro
Figure 4a/c	E241D	VGDEVEIVGIK	2	y5	579.324	529.371	16.3	Thermo QuantPro
Figure 4a/c	E241D	VGDEVEIVGIK	2	y6	579.324	658.413	15.3	Thermo QuantPro
Figure 4a/c	E241D	VGDEVEIVGIK	2	y7	579.324	757.482	15.3	Thermo QuantPro
Figure 4a/c	E241D	VGDEVEIVGIK	2	y8	579.324	886.524	15.3	Thermo QuantPro
Figure 4a/c	E241D	VGDEVEIVGIK	2	y9	579.324	1001.55	15.3	Thermo QuantPro
Figure 4a/c	E241D	VGDEVEIVGIK	2	y10	579.324	1058.57	16.3	Thermo QuantPro
Figure 4a/c	E241D	VGDEVEIVGIK	2	b6	579.324	629.278	15.3	Thermo QuantPro
Figure 4a/c	E241D	VGDEVEIVGIK	2	b7	579.324	742.362	15.3	Thermo QuantPro
Figure 4a/c	E241D	VGDEVEIVGIK	2	b8	579.324	841.43	15.3	Thermo QuantPro
Figure 4a/c	E242D	VGEDVEIVGIK	2	y3	579.324	317.218	17.3	Thermo QuantPro
Figure 4a/c	E242D	VGEDVEIVGIK	2	y4	579.324	416.287	17.3	Thermo QuantPro
Figure 4a/c	E242D	VGEDVEIVGIK	2	y5	579.324	529.371	18.3	Thermo QuantPro
Figure 4a/c	E242D	VGEDVEIVGIK	2	y6	579.324	658.413	16.3	Thermo QuantPro
Figure 4a/c	E242D	VGEDVEIVGIK	2	y7	579.324	757.482	16.3	Thermo QuantPro
Figure 4a/c	E242D	VGEDVEIVGIK	2	y8	579.324	872.509	15.3	Thermo QuantPro
Figure 4a/c	E242D	VGEDVEIVGIK	2	y9	579.324	1001.55	15.3	Thermo QuantPro
Figure 4a/c	E242D	VGEDVEIVGIK	2	y10	579.324	1058.57	16.3	Thermo QuantPro
Figure 4a/c	E244D	VGEEVDIVGIK	2	y1	579.324	147.113	24.3	Thermo QuantPro
Figure 4a/c	E244D	VGEEVDIVGIK	2	y2	579.324	260.197	24.3	Thermo QuantPro
Figure 4a/c	E244D	VGEEVDIVGIK	2	y3	579.324	317.218	18.3	Thermo QuantPro
Figure 4a/c	E244D	VGEEVDIVGIK	2	y4	579.324	416.287	21.3	Thermo QuantPro
Figure 4a/c	E244D	VGEEVDIVGIK	2	y5	579.324	529.371	17.3	Thermo QuantPro
Figure 4a/c	E244D	VGEEVDIVGIK	2	y6	579.324	644.398	15.3	Thermo QuantPro
Figure 4a/c	E244D	VGEEVDIVGIK	2	y7	579.324	743.466	15.3	Thermo QuantPro
Figure 4a/c	E244D	VGEEVDIVGIK	2	y8	579.324	872.509	15.3	Thermo QuantPro
Figure 4a/c	E244D	VGEEVDIVGIK	2	y9	579.324	1001.55	16.3	Thermo QuantPro
Figure 4a/c	E244D	VGEEVDIVGIK	2	y10	579.324	1058.57	18.3	Thermo QuantPro
Figure 4a/c	E241D-E242D	VGDDVEIVGIK	2	y2	572.316	260.197	24.1	Thermo QuantPro
Figure 4a/c	E241D-E242D	VGDDVEIVGIK	2	y3	572.316	317.218	15.1	Thermo QuantPro
Figure 4a/c	E241D-E242D	VGDDVEIVGIK	2	y4	572.316	416.287	15.1	Thermo QuantPro
Figure 4a/c	E241D-E242D	VGDDVEIVGIK	2	y5	572.316	529.371	16.1	Thermo QuantPro
Figure 4a/c	E241D-E242D	VGDDVEIVGIK	2	y6	572.316	658.413	15.1	Thermo QuantPro
Figure 4a/c	E241D-E242D	VGDDVEIVGIK	2	y7	572.316	757.482	15.1	Thermo QuantPro
Figure 4a/c	E241D-E242D	VGDDVEIVGIK	2	y8	572.316	872.509	15.1	Thermo QuantPro
Figure 4a/c	E241D-E242D	VGDDVEIVGIK	2	y9	572.316	987.536	15.1	Thermo QuantPro
Figure 4a/c	E241D-E242D	VGDDVEIVGIK	2	b6	572.316	615.262	15.1	Thermo QuantPro
Figure 4a/c	E241D-E242D	VGDDVEIVGIK	2	b8	572.316	827.414	15.1	Thermo QuantPro
Figure 4a/c	E241D-E242D-E244D	VGDDVDIVGIK	2	y1	565.309	147.113	24.9	Thermo QuantPro
Figure 4a/c	E241D-E242D-E244D	VGDDVDIVGIK	2	y2	565.309	260.197	24.9	Thermo QuantPro
Figure 4a/c	E241D-E242D-E244D	VGDDVDIVGIK	2	y3	565.309	317.218	17.9	Thermo QuantPro
Figure 4a/c	E241D-E242D-E244D	VGDDVDIVGIK	2	y4	565.309	416.287	21.9	Thermo QuantPro
Figure 4a/c	E241D-E242D-E244D	VGDDVDIVGIK	2	y5	565.309	529.371	17.9	Thermo QuantPro
Figure 4a/c	E241D-E242D-E244D	VGDDVDIVGIK	2	y6	565.309	644.398	14.9	Thermo QuantPro
Figure 4a/c	E241D-E242D-E244D	VGDDVDIVGIK	2	y7	565.309	743.466	14.9	Thermo QuantPro
Figure 4a/c	E241D-E242D-E244D	VGDDVDIVGIK	2	y8	565.309	858.493	14.9	Thermo QuantPro
Figure 4a/c	E241D-E242D-E244D	VGDDVDIVGIK	2	y9	565.309	973.52	14.9	Thermo QuantPro
Figure 4a/c	E241D-E242D-E244D	VGDDVDIVGIK	2	y10	565.309	1030.54	14.9	Thermo QuantPro
Figure 4a/c	E241D-E242D-E244D	VGDDVDIVGIK	2	b6	565.309	601.246	14.9	Thermo QuantPro
Figure 4a/c	E241D-E242D-E244D	VGDDVDIVGIK	2	b7	565.309	714.331	14.9	Thermo QuantPro
Figure 4a/c	E241D-E242D-E244D	VGDDVDIVGIK	2	b8	565.309	813.399	14.9	Thermo QuantPro
Figure 4a/c	F305L	LESEVYILSK	2	y2	590.827	234.145	22.6	Thermo QuantPro
Figure 4a/c	F305L	LESEVYILSK	2	y3	590.827	347.229	20.6	Thermo QuantPro
Figure 4a/c	F305L	LESEVYILSK	2	y4	590.827	460.313	19.6	Thermo QuantPro
Figure 4a/c	F305L	LESEVYILSK	2	y5	590.827	623.376	15.6	Thermo QuantPro
Figure 4a/c	F305L	LESEVYILSK	2	y6	590.827	722.445	15.6	Thermo QuantPro
Figure 4a/c	F305L	LESEVYILSK	2	y7	590.827	851.487	15.6	Thermo QuantPro
Figure 4a/c	F305L	LESEVYILSK	2	y8	590.827	938.519	15.6	Thermo QuantPro
Figure 4a/c	F305L	LESEVYILSK	2	y9	590.827	1067.56	15.6	Thermo QuantPro
Figure 4a/c	F305L	LESEVYILSK	2	b6	590.827	721.34	15.6	Thermo QuantPro
Figure 4a/c	F305L	LESEVYILSK	2	b7	590.827	834.424	15.6	Thermo QuantPro
Figure 4a/c	F305L	LESEVYILSK	2	b8	590.827	947.508	15.6	Thermo QuantPro
Figure 4a/c	E306D	FDSEVYILSK	2	y2	600.811	234.145	21.9	Thermo QuantPro
Figure 4a/c	E306D	FDSEVYILSK	2	y3	600.811	347.229	17.9	Thermo QuantPro
Figure 4a/c	E306D	FDSEVYILSK	2	y4	600.811	460.313	16.9	Thermo QuantPro
Figure 4a/c	E306D	FDSEVYILSK	2	y5	600.811	623.376	15.9	Thermo QuantPro
Figure 4a/c	E306D	FDSEVYILSK	2	y6	600.811	722.445	15.9	Thermo QuantPro
Figure 4a/c	E306D	FDSEVYILSK	2	y7	600.811	851.487	15.9	Thermo QuantPro
Figure 4a/c	E306D	FDSEVYILSK	2	y8	600.811	938.519	16.9	Thermo QuantPro
Figure 4a/c	E306D	FDSEVYILSK	2	y9	600.811	1053.55	16.9	Thermo QuantPro
Figure 4a/c	E306D	FDSEVYILSK	2	b6	600.811	741.309	15.9	Thermo QuantPro
Figure 4a/c	E306D	FDSEVYILSK	2	b7	600.811	854.393	15.9	Thermo QuantPro
Figure 4a/c	E306D	FDSEVYILSK	2	b8	600.811	967.477	15.9	Thermo QuantPro
Figure 4a/c	E308D	FESDVYILSK	2	y2	600.811	234.145	20.9	Thermo QuantPro
Figure 4a/c	E308D	FESDVYILSK	2	y3	600.811	347.229	20.9	Thermo QuantPro
Figure 4a/c	E308D	FESDVYILSK	2	y4	600.811	460.313	17.9	Thermo QuantPro
Figure 4a/c	E308D	FESDVYILSK	2	y5	600.811	623.376	15.9	Thermo QuantPro
Figure 4a/c	E308D	FESDVYILSK	2	y6	600.811	722.445	16.9	Thermo QuantPro
Figure 4a/c	E308D	FESDVYILSK	2	y7	600.811	837.472	15.9	Thermo QuantPro
Figure 4a/c	E308D	FESDVYILSK	2	y8	600.811	924.504	15.9	Thermo QuantPro
Figure 4a/c	E308D	FESDVYILSK	2	y9	600.811	1053.55	15.9	Thermo QuantPro
Figure 4a/c	E308D	FESDVYILSK	2	b6	600.811	741.309	15.9	Thermo QuantPro
Figure 4a/c	Y310H	FESEVHILSK	2	y2	594.817	234.145	22.7	Thermo QuantPro
Figure 4a/c	Y310H	FESEVHILSK	2	y3	594.817	347.229	20.7	Thermo QuantPro
Figure 4a/c	Y310H	FESEVHILSK	2	y4	594.817	460.313	16.7	Thermo QuantPro
Figure 4a/c	Y310H	FESEVHILSK	2	y5	594.817	597.372	20.7	Thermo QuantPro
Figure 4a/c	Y310H	FESEVHILSK	2	y6	594.817	696.44	15.7	Thermo QuantPro
Figure 4a/c	Y310H	FESEVHILSK	2	y7	594.817	825.483	18.7	Thermo QuantPro
Figure 4a/c	Y310H	FESEVHILSK	2	y8	594.817	912.515	15.7	Thermo QuantPro
Figure 4a/c	F305L-E306D	LDSEVYILSK	2	y2	583.819	234.145	21.4	Thermo QuantPro
Figure 4a/c	F305L-E306D	LDSEVYILSK	2	y3	583.819	347.229	20.4	Thermo QuantPro
Figure 4a/c	F305L-E306D	LDSEVYILSK	2	y4	583.819	460.313	16.4	Thermo QuantPro
Figure 4a/c	F305L-E306D	LDSEVYILSK	2	y5	583.819	623.376	15.4	Thermo QuantPro
Figure 4a/c	F305L-E306D	LDSEVYILSK	2	y6	583.819	722.445	15.4	Thermo QuantPro
Figure 4a/c	F305L-E306D	LDSEVYILSK	2	y7	583.819	851.487	15.4	Thermo QuantPro
Figure 4a/c	F305L-E306D	LDSEVYILSK	2	y8	583.819	938.519	15.4	Thermo QuantPro
Figure 4a/c	F305L-E306D	LDSEVYILSK	2	b6	583.819	707.325	15.4	Thermo QuantPro
Figure 4a/c	F305L-E306D	LDSEVYILSK	2	b7	583.819	820.409	15.4	Thermo QuantPro
Figure 4a/c	F305L-E306D	LDSEVYILSK	2	b8	583.819	933.493	15.4	Thermo QuantPro
Figure 4a/c	E306D-E308D	FDSDVYILSK	2	y2	593.803	234.145	18.7	Thermo QuantPro
Figure 4a/c	E306D-E308D	FDSDVYILSK	2	y3	593.803	347.229	18.7	Thermo QuantPro
Figure 4a/c	E306D-E308D	FDSDVYILSK	2	y4	593.803	460.313	18.7	Thermo QuantPro
Figure 4a/c	E306D-E308D	FDSDVYILSK	2	y5	593.803	623.376	15.7	Thermo QuantPro
Figure 4a/c	E306D-E308D	FDSDVYILSK	2	y6	593.803	722.445	15.7	Thermo QuantPro
Figure 4a/c	E306D-E308D	FDSDVYILSK	2	y7	593.803	837.472	15.7	Thermo QuantPro
Figure 4a/c	E306D-E308D	FDSDVYILSK	2	y8	593.803	924.504	16.7	Thermo QuantPro
Figure 4a/c	E306D-E308D	FDSDVYILSK	2	y9	593.803	1039.53	16.7	Thermo QuantPro
Figure 4a/c	E306D-E308D	FDSDVYILSK	2	b6	593.803	727.293	15.7	Thermo QuantPro
Figure 4a/c	E306D-E308D	FDSDVYILSK	2	b7	593.803	840.377	15.7	Thermo QuantPro
Figure 4a/c	E306D-E308D	FDSDVYILSK	2	b8	593.803	953.462	15.7	Thermo QuantPro
Figure 4a/c	E306D-Y310H	FDSEVHILSK	2	y2	587.809	234.145	19.5	Thermo QuantPro
Figure 4a/c	E306D-Y310H	FDSEVHILSK	2	y3	587.809	347.229	19.5	Thermo QuantPro
Figure 4a/c	E306D-Y310H	FDSEVHILSK	2	y4	587.809	460.313	19.5	Thermo QuantPro
Figure 4a/c	E306D-Y310H	FDSEVHILSK	2	y5	587.809	597.372	16.5	Thermo QuantPro
Figure 4a/c	E306D-Y310H	FDSEVHILSK	2	y6	587.809	696.44	16.5	Thermo QuantPro
Figure 4a/c	E306D-Y310H	FDSEVHILSK	2	y7	587.809	825.483	15.5	Thermo QuantPro
Figure 4a/c	E306D-Y310H	FDSEVHILSK	2	y8	587.809	912.515	16.5	Thermo QuantPro
Figure 4a/c	E306D-Y310H	FDSEVHILSK	2	y9	587.809	1027.54	18.5	Thermo QuantPro
Figure 4a/c	E306D-Y310H	FDSEVHILSK	2	b6	587.809	715.305	19.5	Thermo QuantPro
Figure 4a/c	E308D-Y310H	FESDVHILSK	2	y2	587.809	234.145	19.5	Thermo QuantPro
Figure 4a/c	E308D-Y310H	FESDVHILSK	2	y3	587.809	347.229	18.5	Thermo QuantPro
Figure 4a/c	E308D-Y310H	FESDVHILSK	2	y4	587.809	460.313	18.5	Thermo QuantPro
Figure 4a/c	E308D-Y310H	FESDVHILSK	2	y5	587.809	597.372	15.5	Thermo QuantPro
Figure 4a/c	E308D-Y310H	FESDVHILSK	2	y6	587.809	696.44	16.5	Thermo QuantPro
Figure 4a/c	E308D-Y310H	FESDVHILSK	2	y7	587.809	811.467	15.5	Thermo QuantPro
Figure 4a/c	E308D-Y310H	FESDVHILSK	2	y8	587.809	898.499	15.5	Thermo QuantPro
Figure 4a/c	E308D-Y310H	FESDVHILSK	2	y9	587.809	1027.54	16.5	Thermo QuantPro
Figure 4a/c	E306D-E308D-Y310H	FDSDVHILSK	3	y1	387.536	147.113	18	Thermo QuantPro
Figure 4a/c	E306D-E308D-Y310H	FDSDVHILSK	3	y2	387.536	234.145	14	Thermo QuantPro
Figure 4a/c	E306D-E308D-Y310H	FDSDVHILSK	3	y3	387.536	347.229	15	Thermo QuantPro
Figure 4a/c	E306D-E308D-Y310H	FDSDVHILSK	3	y4	387.536	460.313	12	Thermo QuantPro
Figure 4a/c	E306D-E308D-Y310H	FDSDVHILSK	3	y5	387.536	597.372	12	Thermo QuantPro
Figure 4a/c	E306D-E308D-Y310H	FDSDVHILSK	3	y6	387.536	696.44	12	Thermo QuantPro
Figure 4a/c	E306D-E308D-Y310H	FDSDVHILSK	3	y7	387.536	811.467	16	Thermo QuantPro
Figure 4a/c	E306D-E308D-Y310H	FDSDVHILSK	3	y8	387.536	898.499	21	Thermo QuantPro
Figure 4a/c	E306D-E308D-Y310H	FDSDVHILSK	3	b4	387.536	465.162	12	Thermo QuantPro
Figure 4a/c	E306D-E308D-Y310H	FDSDVHILSK	3	b5	387.536	564.23	16	Thermo QuantPro
Figure 5a	correct	FESEVYILSK	2	y5	607.819	623.376	17.1	Thermo Ultimate
Figure 5a	correct	FESEVYILSK	2	y6	607.819	722.445	18.1	Thermo Ultimate
Figure 5a	correct	FESEVYILSK	2	y7	607.819	851.487	16.5	Thermo Ultimate
Figure 5a	correct	FESEVYILSK	2	y8	607.819	938.519	16.1	Thermo Ultimate
Figure 5a	correct	FESEVYILSK	2	y9	607.819	1067.56	17.1	Thermo Ultimate
Figure 5a	correct	FESEVYILSK	2	b6	607.819	755.325	16.1	Thermo Ultimate
Figure 5a	F305L	LESEVYILSK	2	y5	590.827	623.376	15.6	Thermo QuantPro
Figure 5a	F305L	LESEVYILSK	2	y6	590.827	722.445	15.6	Thermo QuantPro
Figure 5a	F305L	LESEVYILSK	2	y7	590.827	851.487	15.6	Thermo QuantPro
Figure 5a	F305L	LESEVYILSK	2	y8	590.827	938.519	16.6	Thermo QuantPro
Figure 5a	F305L	LESEVYILSK	2	y9	590.827	1067.56	16.6	Thermo QuantPro
Figure 5a	E306D	FDSEVYILSK	2	y5	600.811	623.376	15.9	Thermo QuantPro
Figure 5a	E306D	FDSEVYILSK	2	y6	600.811	722.445	15.9	Thermo QuantPro
Figure 5a	E306D	FDSEVYILSK	2	y7	600.811	851.487	16.9	Thermo QuantPro
Figure 5a	E306D	FDSEVYILSK	2	y8	600.811	938.519	15.9	Thermo QuantPro
Figure 5a	E306D	FDSEVYILSK	2	y9	600.811	1053.55	17.9	Thermo QuantPro
Figure 5a	E306D	FDSEVYILSK	2	b6	600.811	741.309	15.9	Thermo QuantPro
Figure 5a	E308D	FESDVYILSK	2	y5	600.811	623.376	16.9	Thermo QuantPro
Figure 5a	E308D	FESDVYILSK	2	y6	600.811	722.445	15.9	Thermo QuantPro
Figure 5a	E308D	FESDVYILSK	2	y7	600.811	837.472	16.9	Thermo QuantPro
Figure 5a	E308D	FESDVYILSK	2	y8	600.811	924.504	16.9	Thermo QuantPro
Figure 5a	E308D	FESDVYILSK	2	y9	600.811	1053.55	17.9	Thermo QuantPro
Figure 5a	E308D	FESDVYILSK	2	b6	600.811	741.309	15.9	Thermo QuantPro
Figure 5a	Y310H	FESEVHILSK	2	y5	594.817	597.372	20.7	Thermo QuantPro
Figure 5a	Y310H	FESEVHILSK	2	y6	594.817	696.44	18.7	Thermo QuantPro
Figure 5a	Y310H	FESEVHILSK	2	y7	594.817	825.483	17.7	Thermo QuantPro
Figure 5a	Y310H	FESEVHILSK	2	y8	594.817	912.515	17.7	Thermo QuantPro
Figure 5a	Y310H	FESEVHILSK	2	b6	594.817	729.32	19.7	Thermo QuantPro
Figure 5a	Y310H	FESEVHILSK	2	b7	594.817	842.404	15.7	Thermo QuantPro

## Sheet: 5
Figure 1a
Cell density OD600	Str, µM	Rep1	Rep2	Rep3
	0	3.2	2.9	3
	1	3.1	3.1	2.8
	2	3.3	2.8	2.7
	4	3.3	2.8	2.9
	6	3.1	2.8	2.6
	8	2.5	2.1	2.4
	10	2	1.7	2
	12	1.4	1.5	1.5
	16	1.2	1.1	1.2
		Heat shock response: LFQ values normalized to interval
Heat shock response	Str, µM	Rep1														Rep2														Rep3
chaperones & proteases	0	0	0.0655156	0.0612685	0.0239497	0	0.0502051	0.047911	0.0397035	0	0.0932348	0	0	0.0495248	0	0.180115	0.032937	0.0149681	0	0	0.0224392	0	0.0325955	0.002832	0.0190029	0.0409291	0.0076698	0	0.0315001	0.276378	0.0359206	0.0121759	0	0	0	0.102792	0	0.009483	0	0.0506542	0.047647	0.012644	0.0309869
in Str treated wt cells	1	0.252251	0.12208	0.114037	0.0201881	0	0.175878	0.108421	0.0744652	0.0688694	0.175568	0.0416637	0.088129	0.110728	0.0585061	0	0	0.0209058	0	0	0.0567499	0.0423092	0.104251	0.0647501	0.0074548	0.0946267	0.0909136	0.0237395	0.0864554	0	0.0581662	0	0	0	0.0851433	0.0464841	0.0874628	0.0589144	0.011229	0.10855	0.0689302	0.0580062	0.0792011
	2	0.264094	0.139668	0.128828	0.0343428	0	0.210939	0.209067	0.138336	0.156919	0.213337	0.173546	0.23646	0.144667	0.154102	0	0.0915566	0.0913814	0.0128322	0	0.169075	0.0560758	0.14717	0.161811	0.0548136	0.204051	0.191842	0.144184	0.130494	0	0.0984746	0.0822627	0	0	0.290165	0.106333	0.153195	0.140442	0.136011	0.208948	0.208614	0.167569	0.153395
	4	0.360807	0.326642	0.211109	0.0919278	0.0430872	0.401561	0.611866	0.34298	0.332289	0.523386	0.374414	0.48992	0.398628	0.470809	0.374506	0.242939	0.212505	0.0431077	0.029352	0.529934	0.344488	0.465678	0.419524	0.296331	0.442105	0.545693	0.433178	0.505999	0.30742	0.214639	0.133564	0.0342472	0.0219537	0.390612	0.349957	0.319693	0.2944	0.190533	0.467502	0.395799	0.265425	0.349539
	6	0.474448	0.464335	0.342057	0.203727	0.135237	0.697182	0.558887	0.650623	0.614117	0.54974	0.593577	0.757727	0.568398	0.74388	0.499838	0.423903	0.431106	0.175415	0.154811	0.895862	0.485219	0.785912	0.739112	0.566657	0.73599	0.930956	0.67002	0.837104	0.546182	0.28999	0.267782	0.156015	0.108163	0.786865	0.417628	0.63221	0.642952	0.397315	0.710068	0.798046	0.533279	0.791858
	8	1	0.738201	0.760775	0.447569	0.404216	0.874887	0.676736	0.928581	0.915512	0.99139	0.726649	0.850546	0.886658	0.856883	0.818641	0.724745	0.690759	0.486217	0.504041	0.920405	0.736004	1	0.961854	0.800948	0.874484	1	0.902911	0.801789	0.5672	0.502362	0.362468	0.289285	0.301827	0.877224	0.750774	0.980537	0.867582	0.586959	1	0.95333	0.650201	1
	10	0.749789	1	0.907346	0.711211	0.630356	1	0.849915	0.853574	0.835915	0.980469	0.69597	0.820974	0.935956	0.800125	0.621089	0.989323	0.752063	0.638311	0.65065	0.835828	0.96121	0.890367	0.868912	0.800508	0.769293	0.918157	0.920797	0.73478	0.640618	0.641306	0.543429	0.508987	0.550357	0.907734	0.77511	0.998815	0.924222	0.51076	0.821451	0.878212	0.94779	0.715015
	12	0.970529	0.951223	0.804955	0.83053	0.726834	0.836258	0.750827	0.709958	0.844754	1	0.620374	0.77318	0.892398	0.640988	0.998802	0.699077	0.738102	0.647717	0.602132	0.795538	1	0.848497	0.811328	0.773384	0.64752	0.834424	0.811817	0.639073	0.579053	0.574247	0.496952	0.589898	0.573591	0.761584	0.788163	0.87456	0.866123	0.480143	0.700343	0.795668	0.937661	0.651848
	16	0.880433	0.819593	0.715376	0.68473	0.561499	0.722217	0.651184	0.577275	0.757992	0.654987	0.553488	0.7234	0.823041	0.574187	0.48792	0.615053	0.51913	0.733142	0.566218	0.717604	0.747762	0.744584	0.658871	0.472496	0.562653	0.744178	0.625694	0.599501	0.56639	0.536367	0.426299	0.648791	0.493291	0.682358	0.831207	0.777214	0.677108	0.31146	0.644406	0.694903	0.533635	0.601859
not shown	32*	0.748688	0.768549	1	1	1	0.925941	0.520864	0.708096	1	0.785048	0.539495	0.85079	1	0.623261	0.878878	0.611104	0.553484	0.834569	0.813105	0.749282	0.747128	0.877065	0.835701	0.513648	0.55961	0.900326	0.706957	0.707594	0.496729	0.493367	0.348119	0.723123	0.632587	0.621032	0.628143	0.83621	0.67964	0.316632	0.638669	0.691304	0.629445	0.652639
					IbpA1	IbpB1													IbpA2	IbpB2													IbpA3	IbpB3
untreated RAM cells		0.261856	0.332236	0.411579	0.0555237	0.0316829	0.353521	0.213692	0.332419	0.414675	0.323179	0.277443	0.359225	0.527867	0.116236	0.311665	0.161065	0.262993	0.104473	0.0467268	0.301545	0.409833	0.38248	0.343961	0.189487	0.314665	0.3993	0.34325	0.185505	0.329199	0.128984	0.151537	0.021989	0.025622	0.172187	0.247249	0.327884	0.275477	0.14176	0.247324	0.260088	0.275213	0.085471
					IbpA1	IbpB1													IbpA2	IbpB2													IbpA3	IbpB3

## Sheet: 6
Figure 1b				Heat shock response: LFQ values, normalized to interval
	Str,µM	Average of three median error frequencies	SEM	Rep1														Rep2														Rep3
	0	2.23e-05	0.0123	0	0.0655156	0.0612685	0.0239497	0	0.0502051	0.047911	0.0397035	0	0.0932348	0	0	0.0495248	0	0.180115	0.032937	0.0149681	0	0	0.0224392	0	0.0325955	0.002832	0.0190029	0.0409291	0.0076698	0	0.0315001	0.276378	0.0359206	0.0121759	0	0	0	0.102792	0	0.009483	0	0.0506542	0.047647	0.012644	0.0309869
	2	4.97e-05	0.0493	0.264094	0.139668	0.128828	0.0343428	0	0.210939	0.209067	0.138336	0.156919	0.213337	0.173546	0.23646	0.144667	0.154102	0	0.0915566	0.0913814	0.0128322	0	0.169075	0.0560758	0.14717	0.161811	0.0548136	0.204051	0.191842	0.144184	0.130494	0	0.0984746	0.0822627	0	0	0.290165	0.106333	0.153195	0.140442	0.136011	0.208948	0.208614	0.167569	0.153395
	4	9.17e-05	0.116	0.360807	0.326642	0.211109	0.0919278	0.0430872	0.401561	0.611866	0.34298	0.332289	0.523386	0.374414	0.48992	0.398628	0.470809	0.374506	0.242939	0.212505	0.0431077	0.029352	0.529934	0.344488	0.465678	0.419524	0.296331	0.442105	0.545693	0.433178	0.505999	0.30742	0.214639	0.133564	0.0342472	0.0219537	0.390612	0.349957	0.319693	0.2944	0.190533	0.467502	0.395799	0.265425	0.349539
	6	0.000158	0.114	0.474448	0.464335	0.342057	0.203727	0.135237	0.697182	0.558887	0.650623	0.614117	0.54974	0.593577	0.757727	0.568398	0.74388	0.499838	0.423903	0.431106	0.175415	0.154811	0.895862	0.485219	0.785912	0.739112	0.566657	0.73599	0.930956	0.67002	0.837104	0.546182	0.28999	0.267782	0.156015	0.108163	0.786865	0.417628	0.63221	0.642952	0.397315	0.710068	0.798046	0.533279	0.791858
	8	0.000413	0.378	1	0.738201	0.760775	0.447569	0.404216	0.874887	0.676736	0.928581	0.915512	0.99139	0.726649	0.850546	0.886658	0.856883	0.818641	0.724745	0.690759	0.486217	0.504041	0.920405	0.736004	1	0.961854	0.800948	0.874484	1	0.902911	0.801789	0.5672	0.502362	0.362468	0.289285	0.301827	0.877224	0.750774	0.980537	0.867582	0.586959	1	0.95333	0.650201	1
	RAM	0.000242	0.0276	0.261856	0.332236	0.411579	0.0555237	0.0316829	0.353521	0.213692	0.332419	0.414675	0.323179	0.277443	0.359225	0.527867	0.116236	0.311665	0.161065	0.262993	0.104473	0.0467268	0.301545	0.409833	0.38248	0.343961	0.189487	0.314665	0.3993	0.34325	0.185505	0.329199	0.128984	0.151537	0.021989	0.025622	0.172187	0.247249	0.327884	0.275477	0.14176	0.247324	0.260088	0.275213	0.085471
	For misreading :see also Supplementary Figure 1g and data submitted to Panorama
	For proteome resonse: see also Supplementary Figure 1 and data submitted to PRIDE

## Sheet: 7
Figure 1d	Please note that in this experimental setup amino acid substitutions cannot be validated by the intensity-based approach. Thus, errors that have been validated elsewhere (Figs. S1g or S2a) are extracted for analysis.
	A stricter filtering for Str-upregulated errors (found in at least two independent experiments), led to the same conclusions (see right column).
	error	log2(insoluble/soluble)	-log(p-value)	reproducibly found to be Str-induced
	F163V	13.9637	3.14369	̶̶―
	V133LI	13.7421	2.35795	̶̶―
	L158Q	12.7131	4.14023	̶̶―
	Y70N	12.5831	3.19226	yes
	V133M	12.3636	2.59608	̶̶―
	C82S	12.2314	1.97142	yes
	T29LI	11.9196	2.41491	̶̶―
	I32N	11.8382	3.92281	̶̶―
	L135Q	11.5825	2.46289	̶̶―
	Y88H	11.3817	3.52973	yes
	V150A	9.6504	2.68289	̶̶―
	N136K	7.99385	2.7818	yes
	L28Q	7.5492	3.76217	̶̶―
	L36Q	7.49596	3.84826	yes
	Y70H	6.98037	3.4164	yes
	K57Q	6.7379	3.93927	̶̶―
	P201R	6.71152	2.07254	̶̶―
	Y88N	6.28153	3.52973	yes
	I120F	6.23539	3.7979	̶̶―
	E118A	6.17734	5.05459	̶̶―
	S66P	6.11054	3.42785	̶̶―
	L192Q	6.09692	2.63392	̶̶―
	L121Q	6.06842	2.35792	̶̶―
	E118V	5.97339	3.53561	̶̶―
	T65P	5.91513	2.7868	̶̶―
	I215N	5.75832	2.73125	̶̶―
	C82R	5.69699	2.79496	yes
	F134LI	5.38104	2.35754	yes
	W185C	5.37857	2.67889	yes
	F333LI	5.22185	3.66235	yes
	H79Q	5.10827	2.05056	yes
	E118D	4.97902	3.39431	yes
	I32F	4.93513	2.19972	yes
	I245F	4.90593	3.75342	̶̶―
	H23Q	4.88226	2.25302	yes
	P54S	4.84854	5.5618	̶̶―
	V35E	4.8386	2.63431	̶̶―
	L213M	4.83081	2.1772	yes
	F262LI	4.81278	2.41771	yes
	Y130H	4.77695	1.6689	yes
	G247R	4.76611	2.80817	yes
	D197H	4.68852	2.34414	̶̶―
	E55D	4.60597	4.19673	yes
	E56D	4.60356	4.31139	yes
	L279R	4.51545	2.73957	̶̶―
	A53V	4.49881	3.65373	̶̶―
	G127C	4.48861	1.94099	̶̶―
	I63N	4.45492	2.85691	̶̶―
	A31V	4.45486	3.36261	yes
	P169LI	4.39051	3.40008	yes
	I189M	4.36306	2.15433	̶̶―
	G181D	4.34399	4.85401	yes
	G372R	4.26032	2.06451	̶̶―
	I215T	4.24542	3.48526	̶̶―
	C138S	4.23229	1.83559	̶̶―
	P54LI	4.15244	4.21255	yes
	T255S	4.09953	2.04078	̶̶―
	S159P	4.09549	2.25627	̶̶―
	T257S	4.07795	3.65619	yes
	V361G	4.01287	3.83048	̶̶―
	I189T	3.97349	2.50219	̶̶―
	G181C	3.91802	4.41946	yes
	R59H	3.88784	3.73643	̶̶―
	L157F	3.8378	2.3304	̶̶―
	V243F	3.78475	2.00837	̶̶―
	K264Q	3.75078	3.08405	̶̶―
	V21LI	3.69581	3.93967	yes
	I61F	3.64536	3.54312	yes
	E186D	3.62837	3.26629	yes
	D71G	3.60741	4.14903	yes
	F331LI	3.57651	3.63063	yes
	D197E	3.57517	4.3456	yes
	V243A	3.57397	4.16559	̶̶―
	I200M	3.55049	4.78491	yes
	D51E	3.54514	4.52221	yes
	V35LI	3.49044	4.00479	yes
	N52K	3.45277	3.26459	yes
	R45C	3.44577	3.85579	yes
	E260D	3.37043	3.33357	yes
	D48A	3.35819	3.40202	̶̶―
	E180D	3.32895	1.73026	yes
	E273V	3.31154	2.62927	yes
	H85Q	3.29	3.2137	yes
	I215M	3.27311	2.54637	yes
	N52Y	3.25062	4.95292	̶̶―
	G258D	3.24016	3.47956	yes
	K295N	3.20994	2.95777	̶̶―
	G347R	3.18701	2.63677	yes
	Y88F	3.17924	2.82812	yes
	Y130N	3.16081	3.00233	yes
	E180Q	3.15749	3.6405	̶̶―
	K57N	3.14802	6.07175	yes
	G258C	3.0815	3.88268	yes
	A31S	3.0791	1.81473	yes
	E306D	3.06432	3.01994	yes
	D22E	3.05877	1.09497	yes
	L149V	3.03233	1.83627	̶̶―
	F163LI	3.02505	2.06592	yes
	Q49H	3.01	2.17288	yes
	E151D	3.00562	1.75071	̶̶―
	E153D	3.00344	2.66623	̶̶―
	R59C	2.98212	3.39428	yes
	G165D	2.97991	2.7436	̶̶―
	T74S	2.97646	3.64567	yes
	K177N	2.95862	2.76766	̶̶―
	H67N	2.95317	3.24769	yes
	D143E	2.9449	1.57232	̶̶―
	G165C	2.93608	3.27081	yes
	P164LI	2.91118	2.57071	yes
	H76Q	2.90821	2.25252	yes
	V68LI	2.90364	4.36089	yes
	T34S	2.88808	2.8871	yes
	L212Q	2.81777	2.57742	yes
	T72S	2.77358	3.5997	yes
	D167A	2.76361	1.92301	̶̶―
	L279Q	2.76158	2.76282	yes
	I63F	2.69666	8.27208	yes
	E244D	2.68733	5.60567	yes
	Y161F	2.67439	2.08587	̶̶―
	D162A	2.6543	2.11065	̶̶―
	L278Q	2.627	3.06881	yes
	D71E	2.62059	5.57715	yes
	D166A	2.61865	2.20192	̶̶―
	I32M	2.61799	1.94618	yes
	A53S	2.61053	5.07243	̶̶―
	E273A	2.60708	3.85122	yes
	H12Q	2.60453	3.08586	yes
	R172C	2.59665	2.07898	̶̶―
	E244A	2.58688	2.3489	̶̶―
	D166E	2.58296	3.77772	yes
	Y70F	2.57519	3.20559	̶̶―
	K10N	2.56499	3.05239	yes
	R231C	2.55455	4.57388	yes
	D167Y	2.5396	1.63685	̶̶―
	K249N	2.53477	4.0729	yes
	I245V	2.53364	2.53338	yes
	H67Y	2.52888	2.39338	̶̶―
	S220P	2.50775	2.8341	yes
	M350V	2.5071	3.18725	̶̶―
	H20Q	2.50145	2.55792	yes
	R263C	2.49194	4.27192	yes
	Y161H	2.48506	2.81922	yes
	Q160H	2.46726	6.27823	yes
	G272C	2.46631	2.25749	yes
	M152LI	2.46332	2.30897	̶̶―
	I248N	2.46203	2.86943	̶̶―
	K38N	2.43852	2.40385	yes
	D48E	2.43307	4.77178	yes
	E242D	2.42132	2.36666	yes
	E308D	2.40579	3.62715	yes
	T65S	2.40249	3.81422	yes
	E148D	2.40134	2.16562	̶̶―
	E191D	2.38793	3.74011	yes
	D167H	2.37305	4.60854	̶̶―
	D182E	2.36732	3.87307	yes
	L157V	2.35676	4.61606	yes
	G84E	2.34889	4.12834	̶̶―
	T29S	2.3197	1.9484	yes
	I221N	2.30938	1.9497	̶̶―
	M369LI	2.30181	1.95135	yes
	E186Q	2.30169	2.61568	̶̶―
	I63V	2.28128	4.42608	yes
	E216A	2.27226	3.05167	yes
	T339S	2.26963	1.74979	yes
	M140LI	2.26893	2.42247	̶̶―
	T27S	2.2647	1.21649	yes
	F47LI	2.25502	2.86066	yes
	E241A	2.25327	2.62707	̶̶―
	E242A	2.24821	2.80109	̶̶―
	F195V	2.23987	2.54337	̶̶―
	E69D	2.21426	2.02925	yes
	E56A	2.20057	6.55069	yes
	P203S	2.19756	1.32112	yes
	K314N	2.19754	2.66329	yes
	K238N	2.19102	2.16065	yes
	E204V	2.15762	3.4364	yes
	K314Q	2.15332	1.62397	̶̶―
	E202V	2.14076	2.27682	̶̶―
	A271T	2.13985	5.38527	̶̶―
	Y161N	2.13123	2.16285	̶̶―
	E346K	2.13031	2.42974	̶̶―
	cognate9	2.12421	2.07664	̶̶―
	K209N	2.12046	3.16282	̶̶―
	G276C	2.1083	2.92359	yes
	D71N	2.07949	5.39207	̶̶―
	V133A	2.07568	2.08258	̶̶―
	I248F	2.05632	2.63786	yes
	H67Q	2.03164	4.5479	yes
	T168S	2.01378	3.06408	̶̶―
	G194S	2.00091	2.57219	̶̶―
	H365Q	1.99477	2.09941	yes
	D167G	1.98658	3.23338	̶̶―
	D166N	1.96211	2.08055	̶̶―
	M113LI	1.95648	1.90488	̶̶―
	A193T	1.94484	3.20323	̶̶―
	F47Y	1.94139	1.87883	̶̶―
	I248T	1.92793	4.05436	̶̶―
	R224C	1.92552	0.972398	yes
	E244Q	1.9225	2.75129	yes
	F211V	1.91539	2.57362	̶̶―
	D139E	1.90212	1.77051	̶̶―
	R280C	1.89366	1.97958	yes
	A193S	1.86837	2.03151	̶̶―
	A178S	1.82394	2.33555	̶̶―
	E204D	1.81403	2.60116	yes
	E202D	1.81269	2.47582	yes
	G326D	1.79395	3.2761	yes
	G194C	1.77502	2.54867	yes
	I342V	1.76286	2.31793	yes
	A271S	1.75566	4.61954	̶̶―
	E204A	1.74792	2.1852	̶̶―
	Y199N	1.72872	2.50617	yes
	E202A	1.70544	2.69772	̶̶―
	E191A	1.68787	2.33348	yes
	V259LI	1.67594	2.63088	̶̶―
	E241D	1.663	6.10869	yes
	F219V	1.62792	2.30746	̶̶―
	M359LI	1.60253	2.40997	yes
	F195LI	1.59245	2.56463	yes
	V35A	1.54799	1.75169	̶̶―
	G276S	1.52862	2.72671	yes
	I311M	1.51555	3.45452	yes
	R234H	1.49082	3.03483	̶̶―
	D167N	1.48887	1.80204	̶̶―
	V239LI	1.47029	2.16932	̶̶―
	V277LI	1.44087	3.28758	yes
	V243LI	1.4404	1.9256	̶̶―
	T336S	1.43768	2.07416	̶̶―
	V171LI	1.43386	2.01792	̶̶―
	M261LI	1.42872	5.16854	yes
	G101C	1.41925	1.12785	̶̶―
	D208Y	1.3982	2.09052	̶̶―
	R172H	1.35854	2.81101	̶̶―
	F211LI	1.29456	1.94848	yes
	I215V	1.28934	1.99003	̶̶―
	A206G	1.27408	1.99594	̶̶―
	G95C	1.2678	0.994397	̶̶―
	V384LI	1.26001	2.66908	̶̶―
	M350LI	1.25873	2.53528	yes
	V246LI	1.2469	2.22151	yes
	L213V	1.24116	1.93176	̶̶―
	E216D	1.23699	2.10283	yes
	E273D	1.20162	4.09476	yes
	L344V	1.20162	2.57429	̶̶―
	I207F	1.17641	3.07113	yes
	I221T	1.12749	1.90613	yes
	F219LI	1.10403	2.15565	yes
	E242Q	1.09051	3.73196	yes
	D208E	1.07651	2.61256	yes
	Y199H	1.06271	2.67298	yes
	A206V	1.05126	2.30578	̶̶―
	E241Q	0.9903	2.11376	yes
	A30G	0.988831	2.22036	yes
	G240C	0.975798	2.63065	̶̶―
	L212F	0.963869	1.33808	yes
	D208G	0.939621	1.58869	yes
	T33S	0.908411	2.1101	yes
	E216Q	0.866757	1.89081	̶̶―
	D208N	0.859909	1.77206	̶̶―
	cognate2	0.842962	1.50359	̶̶―
	I221F	0.831273	1.8945	yes
	G95D	0.821951	0.655111	̶̶―
	L28V	0.719719	0.528018	yes
	D217G	0.706924	1.00605	̶̶―
	N64D	0.680391	4.10585	̶̶―
	M352LI	0.667674	1.19111	yes
	cognate6	0.657364	2.61316	̶̶―
	V360LI	0.642609	1.0809	yes
	S222P	0.605509	1.97366	yes
	V218LI	0.586475	2.49133	yes
	V239A	0.534022	2.35126	̶̶―
	D217E	0.453273	2.69374	yes
	cognate17	0.452358	3.01827	̶̶―
	cognate1	0.342797	1.70712	̶̶―
	L344P	0.327945	0.943863	̶̶―
	cognate24	0.29309	1.58728	̶̶―
	E349D	0.266935	0.823094	̶̶―
	cognate4	0.197318	3.94292	̶̶―
	N274D	0.177318	1.65746	̶̶―
	cognate10	0.155693	0.702955	̶̶―
	A193G	0.10117	1.48204	̶̶―
	M261T	0.078414	0.876309	̶̶―
	cognate12	0.0769813	3.18652	̶̶―
	cognate13	0.0474908	0.559444	̶̶―
	F163Y	0.0395141	0.370251	̶̶―
	cognate23	-0.00162535	0.306092	̶̶―
	cognate8	-0.00715658	0.372472	̶̶―
	cognate25	-0.0279017	0.671424	̶̶―
	cognate21	-0.0344333	0.606988	̶̶―
	cognate5	-0.053429	1.81426	̶̶―
	cognate18	-0.0923664	2.39151	̶̶―
	L158P	-0.101064	0.738452	̶̶―
	cognate16	-0.12269	1.37066	̶̶―
	A96S	-0.144818	0.419578	̶̶―
	M350T	-0.156929	0.442082	̶̶―
	A368E	-0.160769	1.25782	̶̶―
	cognate7	-0.25404	0.522709	̶̶―
	cognate11	-0.255602	1.54434	̶̶―
	G16D	-0.259258	2.70263	̶̶―
	M369T	-0.262787	1.51823	̶̶―
	M152T	-0.276974	0.585185	̶̶―
	M113T	-0.309785	0.629374	̶̶―
	A30S	-0.312327	0.381402	yes
	M352T	-0.321547	1.18696	̶̶―
	F262V	-0.413783	3.45699	̶̶―
	A102E	-0.420462	1.8908	̶̶―
	F195Y	-0.428092	0.667498	̶̶―
	A206E	-0.430382	0.626363	̶̶―
	P353A	-0.460601	1.02377	̶̶―
	M140T	-0.515804	1.91591	̶̶―
	cognate22	-0.516661	4.15352	̶̶―
	A86S	-0.524285	2.73167	̶̶―
	M99T	-0.538521	1.24565	̶̶―
	G60D	-0.548529	3.63765	̶̶―
	cognate14	-0.646325	4.76115	̶̶―
	A78S	-0.671622	3.09619	̶̶―
	D162N	-0.759583	1.61551	̶̶―
	G240D	-0.775466	3.7378	̶̶―
	F262Y	-0.809131	1.48859	̶̶―
	V80E	-0.875673	1.25802	̶̶―
	I207M	-1.36131	1.6879	̶̶―
	A108S	-1.4197	0.832305	̶̶―
	S159F	-1.84815	2.19088	̶̶―

## Sheet: 8
Figure 1e		Solubility data from Fig 1d; Str-dependent error identification based on matching with Supplementary Fig 1g, classification of Str specific errors based on Supplemetary Fig. 1g (8µM)
	log2(insoluble/soluble)
	common	correct	Str specific
C82S			12.233
Y88H			11.3833
N136K			7.99547
Y70H			6.982
Y88N			6.28315
C82R			5.69861
W185C			5.3802
F333LI			5.22347
I32F			4.93676
P54S			4.85016
Y130H			4.77857
G247R			4.76774
G181C			3.91965
V243A			3.57559
V35LI			3.49206
E180D			3.33057
E273V			3.31317
G347R			3.18863
Y130N			3.16243
K57N			3.14964
G258C			3.08312
A31S			3.08073
E306D			3.06595
G165C			2.9377
T72S			2.7752
L279Q			2.76321
I63F			2.69829
L278Q			2.62863
K249N			2.53639
Y161H			2.48668
Q160H			2.46888
G272C			2.46793
K38N			2.44015
T29S			2.32132
M369LI			2.30344
F195V			2.24149
E69D			2.21589
K314N			2.19917
K238N			2.19265
E204V			2.15924
I248F			2.05794
R224C			1.92715
F211V			1.91702
R280C			1.89529
E202D			1.81432
G194C			1.77665
A271S			1.75729
F219V			1.62955
A30G			0.990454
T33S			0.910034
I221F			0.832898
L28V			0.721346
S222P			0.607134
A30S			-0.310701
F195Y			-0.426467
I221T	2.15924
I215T	4.24705
D217G	0.708549
I207M	-1.35968
I189T	3.97512
D208G	0.941249
E244A	2.58851
E191A	1.6895
P164LI	2.9128
|E216A	2.27389
D71G	3.60903
V360LI	0.644235
V35A	1.54961
R172H	1.36017
E118A	6.17896
Q49H	3.01162
G326D	1.79558
G240D	-0.773842
K295N	3.21156
I248T	1.92955
A53S	2.61215
P169LI	4.39213
P54LI	4.15406
A271T	2.14148
P203S	2.19918
E242Q	1.09213
V259LI	1.67756
D167G	1.9882
L212Q	2.8194
R59H	3.88947
V171LI	1.43548
H67N	2.9548
G258D	3.24179
A193T	1.94647
E204D	1.81566
E244Q	1.92413
G276S	1.53025
H365Q	1.99639
I311M	1.51718
N52K	3.4544
M352LI	0.669299
V239LI	1.47192
V246LI	1.24852
F262LI	4.81441
I200M	3.55212
G276C	2.10993
I342V	1.76448
V243LI	1.44203
E216Q	0.868386
S220P	2.50937
R45C	3.44739
Y199N	1.73035
V218LI	0.588104
G181D	4.34562
D217E	0.454902
F331LI	3.57813
V277LI	1.44249
M350LI	1.26036
V21LI	3.69744
E273D	1.20324
T34S	2.8897
F195LI	1.59408
M359LI	1.60416
Y199H	1.06433
F134LI	5.38266
D22E	3.0604
R231C	2.55618
D182E	2.36894
F219LI	1.10565
E260D	3.37206
F163LI	3.02668
R263C	2.49357
H67Q	2.03326
F211LI	1.29618
M261LI	1.43034
V68LI	2.90527
E118D	4.98065
D71E	2.62221
F47LI	2.25665
H79Q	5.1099
D166E	2.58458
D208E	1.07813
H20Q	2.50308
H12Q	2.60615
D48E	2.43469
H23Q	4.88388
H85Q	3.29163
E216D	1.23862
L157V	2.35838
E308D	2.40742
E244D	2.68895
I245V	2.53527
|H76Q	2.90983
E186D	3.63
E241D	1.66462
D197E	3.57679
E191D	2.38955
E242D	2.42295
E56D	4.60518
E55D	4.60759
D51E	3.54676
cognate7		-0.252415
cognate10		0.157315
cognate9		2.12584
cognate2		0.844587
cognate23		0
cognate25		-0.0262771
cognate24		0.294712
cognate8		-0.0055318
cognate17		0.453986
cognate22		-0.515035
cognate12		0.0786098
cognate6		0.658993
cognate		0.344419
cognate21		-0.0328078
cognate4		0.198947
cognate11		-0.253976
cognate18		-0.0907415
cognate14		-0.644699
cognate16		-0.121064
cognate5		-0.0518044
cognate13		0.0491149

## Sheet: 9
Figure 1f		Aggregation propensity from Fig. 1d, Classification from Supplementary Fig. 2a
		preferentially induced at lower Str concentrations		preferentially induced at higher Str concentrations
			log2(insoluble/soluble)		log2(insoluble/soluble)
	1	D197E	3.57517	Y70N	12.5831
	2	Y88F	3.17924	C82S	12.2314
	3	H12Q	2.60453	Y88H	11.3817
	4	D167E/D166E	2.58296	L36Q	7.49596
	5	R231C	2.55455	Y70H	6.98037
	6	S220P	2.50775	Y88N	6.28153
	7	E308D	2.40579	S66P	6.11054
	8	E191D	2.38793	T65P	5.91513
	9	T29S	2.3197	C82R	5.69699
	10	M369LI	2.30181	F134LI	5.38104
	11	E216A	2.27226	F333LI	5.22185
	12	T339S	2.26963	H79Q	5.10827
	13	G276C	2.1083	E118D	4.97902
	14	I248F	2.05632	I32F	4.93513
	15	H67Q	2.03164	H23Q	4.88226
	16	D167G	1.98658	D197H	4.68852
	17	R224C	1.92552	E55D	4.60597
	18	E202D	1.81269	E56D	4.60356
	19	G326D	1.79395	I63N	4.45492
	20	I342V	1.76286	I215T	4.24542
	21	Y199N	1.72872	P54LI	4.15244
	22	E241D	1.663	F331LI	3.57651
	23	F195LI	1.59245	D51E	3.54514
	24	G101C	1.41925	E260D	3.37043
	25	F211LI	1.29456	I215M	3.27311
	26	G95C	1.2678	D22E	3.05877
	27	M350LI	1.25873	G165C	2.93608
	28	E216D	1.23699	I63F	2.69666
	29	F219LI	1.10403	E242D	2.42132
	30	D208E	1.07651	D182E	2.36732
	31	Y199H	1.06271	G84E	2.34889
	32	L28V	0.719719	M113LI	1.95648
	33	M352LI	0.667674
	34	S222P	0.605509
	35	V218LI	0.586475
	36	D217E	0.453273
	37	A30S	-0.312327
	38	D162N	-0.759583

[truncated: 29 more sheets: 10, 11, 12, 13, 14, 15, 16, 17, 18, 19, 20, 21, 22, 23, 24, 25, 26, 27, 28, 29 …]
